# Supplementary material for: (E)-N′-(5-Bromo-2-hy­droxy-3-meth­oxy­benzyl­idene)-1H-indole-3-carbo­hydrazide
Source: Acta Crystallogr Sect E Struct Rep Online. 2011 Sep 30;67(Pt 10):o2815. doi: 10.1107/S1600536811039195 (PMC3201537; doi:10.1107/S1600536811039195)
Supplement: Supplementary file 1 [file e-67-o2815-sup1.cif]

##############################################################################
###                                                                        ###
###           Electronic papers (Acta Crystallographica Section C)         ###
###                                                                        ###
##############################################################################
#                                                                            #
# This paper is published electronically. It meets the data-validation       #
# criteria for publication in Acta Crystallographica Section C.              #
# The submission has been checked by a Section C Co-editor though the text   #
# in _publ_section_comments is the responsibility of the authors.            #
#                                                                            #
# Electronic papers are listed in the printed contents pages of an issue of  #
# Acta Crystallographica Section C within two months of acceptance and are   #
# available by email and via the online contents pages for that issue.       #
#                                                                            #
# Software is freely available for graphical display of the structure(s) in  #
# this CIF.  For information consult the CIF home page http://www.iucr.org/  #
# cif/home.html                                                              #
#                                                                            #
#            Copyright International Union of Crystallography                #
#                                                                            #
##############################################################################
data_global
_audit_creation_method     'form.cif (version 2.0)'
_journal_data_validation_number     ?
_journal_date_recd_electronic     2011-09-19
_journal_date_accepted     2011-09-24
_journal_name_full     'Acta Crystallographica, Section E'
_journal_year     2011
_journal_volume     67
_journal_issue     10
_journal_page_first     eo2815
_journal_page_last     eo2815
_journal_paper_category     QO
_journal_coeditor_code     QM2030
_publ_contact_author_name     'Xiao-Yan Li'
_publ_contact_author_address
;
Zibo Vocational Institute
Zibo 255314
People's Republic of China
;
_publ_contact_author_email     lixiaoyan_zb@126.com
_publ_contact_author_fax     ?
_publ_contact_author_phone     ?
_publ_section_title
;\
(<i>E</i>)-<i>N</i>'-(5-Bromo-2-hydroxy-3-methoxybenzylidene)-1<i>H</i>-indole-\
3-carbohydrazide
;
loop_
    _publ_author_name
    _publ_author_address
    'Xiao-Yan Li'
;
Zibo Vocational Institute
Zibo 255314
People's Republic of China
;
_publ_section_abstract
;
There are three independent moleculesi n the asymmetric unit of the title
compound, C~18~H~16~BrN~3~O~3~, in which the dihedral angles between the
indole and benzene rings are 76.9(2), 4.9(2), and 70.9(2)\%. All three
molecules exist in a <i>trans</i> configuration with respect to the
methylidene units. In each molecule, there is one intramolecular O---H...N
hydrogen bond. In the crystal, N---H...O hydrogen bonds occur.
;
_publ_section_comment
;
In the last few years, hydrazones have attracted much attention for their
syntheses and crystal structures (Hashemian <i>et al.</i>, 2011; Lei,
2011;
Shalash <i>et al.</i>, 2010). As a continuation of our work on such
compounds
(Li, 2011<i>a</i>,<i>b</i>), the author reports herein on the
crystal structure of the new
title hydrazone compound.
In the asymmetric unit of the title compound there are three (A, B and C)
independent molecules (Fig. 1). The bond distances and angles are comparable
to those observed in similar compounds (Li,
2011<i>a</i>,<i>b</i>). The dihedral angles
between the indole ring and the benzene ring in the three molecules are
76.9 (2), 175.1 (2), and 70.9 (2)\% for molecules A, B and C, respectively.
All the molecules exist in the <i>trans</i> configuration with respect to the
methylidene units. In each molecule there is an O-H...N intramolecular
hydrogen bond (Table 1).
;
_publ_section_acknowledgements
;
The author is grateful to the Zibo Vocational Institute for supporting this
work.
;
_publ_section_references
;
Bruker  (1998). <i>SMART</i> and <i>SAINT</i>. Bruker AXS Inc., Madison,
Wisconsin, USA.
Hashemian, S., Ghaeinee, V. & Notash, B. (2011). <i>Acta Cryst.</i>
E<b>67</b>, o171.
Lei, Y. (2011). <i>Acta Cryst.</i> E<b>67</b>, o162.
Li, X.-Y. (2011<i>a</i>). <i>Acta Cryst.</i> E<b>67</b>, o1798.
Li, X.-Y. (2011<i>b</i>). <i>Acta Cryst.</i> E<b>67</b>, o2511.
Shalash, M., Salhin, A., Adnan, R., Yeap, C. S. & Fun, H.-K. (2010).
<i>Acta Cryst.</i> E<b>66</b>, o3126--o3127.
Sheldrick, G. M. (1996). <i>SADABS</i>. University of G\"ottingen,
Germany.
Sheldrick, G. M. (2008). <i>Acta Cryst.</i> A<b>64</b>, 112--122.
;
_publ_section_related_literature
;
For the syntheses and crystal structures of hydrazone compounds, see: Hashemian
<i>et al.</i> (2011); Lei (2011); Shalash <i>et al.</i>
(2010). For the
crystal structures of similar compounds reported recently by the author, see:
Li (2011<i>a</i>,<i>b</i>).
;
_publ_section_exptl_prep
;
A mixture of 1H-indole-3-carbohydrazide (0.189 g, 1 mmol) and
5-bromo-2-hydroxy-3-methoxybenzaldehyde (0.231 g, 1 mmol) in 30 ml of
ethanol containing few drops of acetic acid was refluxed for about 1 h.
On cooling to room temperature, a solid precipitate was formed. The
solid was filtered and then recrystallized from methanol. Colourless
crystals, suitable for X-ray diffraction analysis, were obtained by
slow evaporation of a solution of the title compound in methanol.
;
_publ_section_exptl_refinement
;
The NH H-atoms were located from a difference Fourier map and were freely
refined. The OH and C-bound H-atoms were positioned geometrically and refined
using a riding model: O---H = 0.82 \%A, C---H = 0.93 -- 0.97 \%A, for CH,
CH~2~ and CH~3~ H-atoms, with U~iso~(H) = k \\times U~eq~(O,C), where k =
1.5 for OH and CH~3~ H-atoms, and k = 1.2 for all other H-atoms.
;
data_I
_audit_creation_method     SHELXL-97
_chemical_name_systematic
;
(<i>E</i>)-<i>N</i>'-(5-Bromo-2-hydroxy-3-methoxybenzylidene)-
1<i>H</i>-indole-3-carbohydrazide
;
_chemical_name_common     ?
_chemical_formula_moiety     'C18 H16 Br N3 O3'
_chemical_formula_sum     'C18 H16 Br N3 O3'
_chemical_formula_iupac     'C18 H16 Br N3 O3'
_chemical_formula_weight     402.25
_chemical_melting_point     ?
_symmetry_cell_setting     monoclinic
_symmetry_space_group_name_H-M     'P 21/c'
loop_
    _symmetry_equiv_pos_as_xyz
    'x, y, z'
    '-x, y+1/2, -z+1/2'
    '-x, -y, -z'
    'x, -y-1/2, z-1/2'
_cell_length_a     15.023(3)
_cell_length_b     13.860(3)
_cell_length_c     24.856(4)
_cell_angle_alpha     90.00
_cell_angle_beta     102.192(2)
_cell_angle_gamma     90.00
_cell_volume     5058.8(17)
_cell_formula_units_Z     12
_cell_measurement_reflns_used     2672
_cell_measurement_theta_min     2.2
_cell_measurement_theta_max     24.1
_cell_measurement_temperature     298(2)
_exptl_crystal_description     block
_exptl_crystal_colour     colourless
_exptl_crystal_size_max     0.13
_exptl_crystal_size_mid     0.10
_exptl_crystal_size_min     0.07
_exptl_crystal_density_diffrn     1.584
_exptl_crystal_density_meas     ?
_exptl_crystal_density_method     'not measured'
_exptl_crystal_F_000     2448
_exptl_absorpt_coefficient_mu     2.461
_exptl_absorpt_correction_type     multi-scan
_exptl_absorpt_process_details     '(SADABS; Sheldrick, 1996)'
_exptl_absorpt_correction_T_min     0.7403
_exptl_absorpt_correction_T_max     0.8466
_exptl_special_details     ?
_diffrn_ambient_temperature     298(2)
_diffrn_radiation_type     MoK\a
_diffrn_radiation_wavelength     0.71073
_diffrn_radiation_source     'fine-focus sealed tube'
_diffrn_radiation_monochromator     graphite
_diffrn_measurement_device_type     'Bruker SMART CCD area-detector'
_diffrn_measurement_method     \w
_diffrn_detector_area_resol_mean     ?
_diffrn_reflns_number     23383
_diffrn_reflns_av_R_equivalents     0.0889
_diffrn_reflns_av_sigmaI/netI     0.1276
_diffrn_reflns_theta_min     2.07
_diffrn_reflns_theta_max     25.05
_diffrn_reflns_theta_full     25.05
_diffrn_measured_fraction_theta_max     0.943
_diffrn_measured_fraction_theta_full     0.943
_diffrn_reflns_limit_h_min     -17
_diffrn_reflns_limit_h_max     17
_diffrn_reflns_limit_k_min     -16
_diffrn_reflns_limit_k_max     13
_diffrn_reflns_limit_l_min     -29
_diffrn_reflns_limit_l_max     29
_diffrn_standards_number     0
_diffrn_standards_interval_count     ?
_diffrn_standards_interval_time     ?
_diffrn_standards_decay_%     ?
_refine_special_details
;
 Refinement of F^2^ against ALL reflections.  The weighted R-factor wR and
 goodness of fit S are based on F^2^, conventional R-factors R are based
 on F, with F set to zero for negative F^2^. The threshold expression of
 F^2^ > 2sigma(F^2^) is used only for calculating R-factors(gt) etc. and is
 not relevant to the choice of reflections for refinement.  R-factors based
 on F^2^ are statistically about twice as large as those based on F, and R-
 factors based on ALL data will be even larger.
;
_reflns_number_total     8466
_reflns_number_gt     3662
_reflns_threshold_expression     I>2\s(I)
_refine_ls_structure_factor_coef     Fsqd
_refine_ls_matrix_type     full
_refine_ls_R_factor_all     0.1606
_refine_ls_R_factor_gt     0.0507
_refine_ls_wR_factor_gt     0.0905
_refine_ls_wR_factor_ref     0.1252
_refine_ls_goodness_of_fit_ref     0.970
_refine_ls_restrained_S_all     0.980
_refine_ls_number_reflns     8466
_refine_ls_number_parameters     700
_refine_ls_number_restraints     24
_refine_ls_hydrogen_treatment     mixed
_refine_ls_weighting_scheme     calc
_refine_ls_weighting_details
                 'calc w=1/[\s^2^(Fo^2^)+(0.0382P)^2^] where P=(Fo^2^+2Fc^2^)/3'
_atom_sites_solution_hydrogens     geom
_atom_sites_solution_primary     direct
_atom_sites_solution_secondary     difmap
_refine_ls_shift/su_max     0.001
_refine_ls_shift/su_mean     0.000
_refine_diff_density_max     0.368
_refine_diff_density_min     -0.395
_refine_ls_extinction_method     none
_refine_ls_extinction_coef     ?
loop_
    _atom_type_symbol
    _atom_type_description
    _atom_type_scat_dispersion_real
    _atom_type_scat_dispersion_imag
    _atom_type_scat_source
    'C' 'C' 0.0033 0.0016
                         'International Tables Vol C Tables 4.2.6.8 and 6.1.1.4'
    'H' 'H' 0.0000 0.0000
                         'International Tables Vol C Tables 4.2.6.8 and 6.1.1.4'
    'Br' 'Br' -0.2901 2.4595
                         'International Tables Vol C Tables 4.2.6.8 and 6.1.1.4'
    'N' 'N' 0.0061 0.0033
                         'International Tables Vol C Tables 4.2.6.8 and 6.1.1.4'
    'O' 'O' 0.0106 0.0060
                         'International Tables Vol C Tables 4.2.6.8 and 6.1.1.4'
_computing_data_collection     'SMART (Bruker, 1998)'
_computing_cell_refinement     'SAINT (Bruker, 1998)'
_computing_data_reduction     'SAINT (Bruker, 1998)'
_computing_structure_solution     'SHELXS97 (Sheldrick, 2008)'
_computing_structure_refinement     'SHELXL97 (Sheldrick, 2008)'
_computing_molecular_graphics     'SHELXTL (Sheldrick, 2008)'
_computing_publication_material     'SHELXTL (Sheldrick, 2008)'
loop_
    _atom_site_type_symbol
    _atom_site_label
    _atom_site_fract_x
    _atom_site_fract_y
    _atom_site_fract_z
    _atom_site_U_iso_or_equiv
    _atom_site_adp_type
    _atom_site_calc_flag
    _atom_site_refinement_flags
    _atom_site_occupancy
    _atom_site_symmetry_multiplicity
    _atom_site_disorder_assembly
    _atom_site_disorder_group
    Br Br1 -0.13842(5) 0.56908(5) -0.07512(3) 0.0692(3) Uani d . 1 1 . .
    Br Br2 0.45231(5) 0.10110(5) 0.56823(3) 0.0636(2) Uani d . 1 1 . .
    Br Br3 0.76185(5) 0.12527(6) 0.56406(3) 0.0737(3) Uani d . 1 1 . .
    O O1 0.1220(3) 0.7483(3) 0.11481(16) 0.0553(12) Uani d . 1 1 . .
    H H1 0.1607 0.7817 0.1049 0.083 Uiso calc R 1 1 . .
    O O2 0.0106(3) 0.6169(3) 0.13414(16) 0.0543(12) Uani d . 1 1 . .
    O O3 0.3570(3) 1.0251(3) 0.05230(17) 0.0708(14) Uani d . 1 1 . .
    O O4 0.1845(3) 0.2543(3) 0.37313(15) 0.0516(11) Uani d . 1 1 . .
    H H4 0.1532 0.2979 0.3816 0.077 Uiso calc R 1 1 . .
    O O5 0.3003(3) 0.1246(3) 0.35743(15) 0.0529(12) Uani d . 1 1 . .
    O O6 -0.0514(3) 0.5403(3) 0.43114(15) 0.0500(11) Uani d . 1 1 . .
    O O7 0.4976(3) 0.2696(3) 0.36521(16) 0.0627(13) Uani d . 1 1 . .
    H H7 0.4652 0.3129 0.3729 0.094 Uiso calc R 1 1 . .
    O O8 0.6141(3) 0.1372(3) 0.35256(17) 0.0634(13) Uani d . 1 1 . .
    O O9 0.2472(3) 0.5454(3) 0.41487(16) 0.0584(13) Uani d . 1 1 . .
    N N1 0.1844(3) 0.8539(3) 0.0440(2) 0.0435(14) Uani d . 1 1 . .
    N N2 0.2421(4) 0.9215(4) 0.0291(2) 0.0528(15) Uani d D 1 1 . .
    N N3 0.4718(5) 1.0844(7) 0.2278(3) 0.094(3) Uani d D 1 1 . .
    N N4 0.1192(3) 0.3660(3) 0.44138(19) 0.0381(13) Uani d . 1 1 . .
    N N5 0.0606(3) 0.4335(3) 0.45502(19) 0.0395(13) Uani d D 1 1 . .
    N N6 -0.1466(3) 0.6116(4) 0.25086(19) 0.0441(13) Uani d D 1 1 . .
    N N7 0.4287(4) 0.3826(3) 0.4301(2) 0.0470(14) Uani d . 1 1 . .
    N N8 0.3669(4) 0.4477(4) 0.4423(2) 0.0488(14) Uani d D 1 1 . .
    N N9 0.1693(3) 0.6162(4) 0.2334(2) 0.0485(14) Uani d D 1 1 . .
    C C1 0.0654(4) 0.7401(4) 0.0170(3) 0.0388(16) Uani d . 1 1 . .
    C C2 0.0651(4) 0.7112(4) 0.0700(2) 0.0357(15) Uani d . 1 1 . .
    C C3 0.0035(4) 0.6407(4) 0.0800(3) 0.0425(16) Uani d . 1 1 . .
    C C4 -0.0565(4) 0.5993(4) 0.0363(2) 0.0419(16) Uani d . 1 1 . .
    H H4A -0.0972 0.5523 0.0426 0.050 Uiso calc R 1 1 . .
    C C5 -0.0556(4) 0.6283(4) -0.0165(2) 0.0423(16) Uani d . 1 1 . .
    C C6 0.0027(4) 0.6985(4) -0.0275(2) 0.0440(16) Uani d . 1 1 . .
    H H6A 0.0009 0.7182 -0.0634 0.053 Uiso calc R 1 1 . .
    C C7 0.1276(4) 0.8133(4) 0.0048(3) 0.0451(17) Uani d . 1 1 . .
    H H7A 0.1263 0.8307 -0.0315 0.054 Uiso calc R 1 1 . .
    C C8 0.3041(5) 0.9683(5) 0.0672(3) 0.0513(19) Uani d . 1 1 . .
    C C9 0.3046(5) 0.9496(4) 0.1269(3) 0.067(2) Uani d . 1 1 . .
    H H9A 0.2424 0.9515 0.1320 0.080 Uiso calc R 1 1 . .
    H H9B 0.3280 0.8852 0.1362 0.080 Uiso calc R 1 1 . .
    C C10 0.3597(5) 1.0191(5) 0.1653(3) 0.0482(17) Uani d . 1 1 . .
    C C11 0.4412(6) 1.0053(6) 0.1978(4) 0.082(3) Uani d . 1 1 . .
    H H11 0.4736 0.9477 0.1996 0.098 Uiso calc R 1 1 . .
    C C12 0.4076(7) 1.1530(6) 0.2146(3) 0.069(2) Uani d . 1 1 . .
    C C13 0.4077(7) 1.2471(7) 0.2351(3) 0.106(3) Uani d U 1 1 . .
    H H13 0.4569 1.2724 0.2602 0.128 Uiso calc R 1 1 . .
    C C14 0.3348(9) 1.2962(7) 0.2166(4) 0.117(4) Uani d U 1 1 . .
    H H14 0.3336 1.3581 0.2309 0.141 Uiso calc R 1 1 . .
    C C15 0.2586(7) 1.2692(7) 0.1785(4) 0.107(3) Uani d U 1 1 . .
    H H15 0.2095 1.3108 0.1677 0.129 Uiso calc R 1 1 . .
    C C16 0.2583(6) 1.1721(6) 0.1558(3) 0.077(2) Uani d . 1 1 . .
    H H16 0.2095 1.1488 0.1296 0.093 Uiso calc R 1 1 . .
    C C17 0.3359(5) 1.1157(5) 0.1759(3) 0.0471(17) Uani d . 1 1 . .
    C C18 -0.0485(4) 0.5440(4) 0.1464(2) 0.0617(19) Uani d . 1 1 . .
    H H18A -0.1104 0.5603 0.1299 0.093 Uiso calc R 1 1 . .
    H H18B -0.0419 0.5388 0.1855 0.093 Uiso calc R 1 1 . .
    H H18C -0.0333 0.4834 0.1319 0.093 Uiso calc R 1 1 . .
    C C19 0.2422(4) 0.2557(4) 0.4718(2) 0.0341(15) Uani d . 1 1 . .
    C C20 0.2423(4) 0.2217(4) 0.4187(2) 0.0352(15) Uani d . 1 1 . .
    C C21 0.3056(4) 0.1522(4) 0.4109(2) 0.0408(16) Uani d . 1 1 . .
    C C22 0.3683(4) 0.1168(4) 0.4554(2) 0.0394(15) Uani d . 1 1 . .
    H H22 0.4110 0.0710 0.4503 0.047 Uiso calc R 1 1 . .
    C C23 0.3665(4) 0.1504(4) 0.5075(2) 0.0370(15) Uani d . 1 1 . .
    C C24 0.3055(4) 0.2189(4) 0.5165(2) 0.0400(16) Uani d . 1 1 . .
    H H24 0.3062 0.2406 0.5519 0.048 Uiso calc R 1 1 . .
    C C25 0.1756(4) 0.3268(4) 0.4806(2) 0.0377(16) Uani d . 1 1 . .
    H H25 0.1741 0.3443 0.5165 0.045 Uiso calc R 1 1 . .
    C C26 0.0009(4) 0.4826(4) 0.4160(2) 0.0372(16) Uani d . 1 1 . .
    C C27 0.0038(4) 0.4648(4) 0.3569(2) 0.0438(16) Uani d . 1 1 . .
    H H27A 0.0670 0.4630 0.3535 0.053 Uiso calc R 1 1 . .
    H H27B -0.0225 0.4020 0.3463 0.053 Uiso calc R 1 1 . .
    C C28 -0.0453(4) 0.5385(4) 0.3178(2) 0.0381(16) Uani d . 1 1 . .
    C C29 -0.1248(5) 0.5292(4) 0.2810(3) 0.0459(17) Uani d . 1 1 . .
    H H29 -0.1604 0.4737 0.2767 0.055 Uiso calc R 1 1 . .
    C C30 -0.0782(4) 0.6774(4) 0.2689(2) 0.0362(15) Uani d . 1 1 . .
    C C31 -0.0676(5) 0.7714(4) 0.2514(2) 0.0493(17) Uani d . 1 1 . .
    H H31 -0.1119 0.8001 0.2244 0.059 Uiso calc R 1 1 . .
    C C32 0.0090(5) 0.8194(4) 0.2748(3) 0.058(2) Uani d . 1 1 . .
    H H32 0.0181 0.8815 0.2629 0.070 Uiso calc R 1 1 . .
    C C33 0.0748(5) 0.7777(5) 0.3165(3) 0.0570(19) Uani d . 1 1 . .
    H H33 0.1260 0.8134 0.3325 0.068 Uiso calc R 1 1 . .
    C C34 0.0656(4) 0.6847(4) 0.3345(2) 0.0441(17) Uani d . 1 1 . .
    H H34 0.1103 0.6566 0.3615 0.053 Uiso calc R 1 1 . .
    C C35 -0.0130(4) 0.6344(4) 0.3106(2) 0.0331(15) Uani d . 1 1 . .
    C C36 0.3667(4) 0.0585(4) 0.3462(2) 0.0610(19) Uani d . 1 1 . .
    H H36A 0.4263 0.0857 0.3581 0.091 Uiso calc R 1 1 . .
    H H36B 0.3556 0.0460 0.3073 0.091 Uiso calc R 1 1 . .
    H H36C 0.3628 -0.0008 0.3655 0.091 Uiso calc R 1 1 . .
    C C37 0.5529(4) 0.2773(4) 0.4631(3) 0.0392(16) Uani d . 1 1 . .
    C C38 0.5555(4) 0.2401(5) 0.4113(3) 0.0473(17) Uani d . 1 1 . .
    C C39 0.6188(4) 0.1688(4) 0.4054(3) 0.0479(17) Uani d . 1 1 . .
    C C40 0.6801(4) 0.1356(4) 0.4512(3) 0.0517(18) Uani d . 1 1 . .
    H H40 0.7223 0.0882 0.4476 0.062 Uiso calc R 1 1 . .
    C C41 0.6779(4) 0.1733(4) 0.5021(3) 0.0468(17) Uani d . 1 1 . .
    C C42 0.6149(4) 0.2428(4) 0.5089(3) 0.0478(17) Uani d . 1 1 . .
    H H42 0.6140 0.2663 0.5439 0.057 Uiso calc R 1 1 . .
    C C43 0.4858(4) 0.3477(4) 0.4714(3) 0.0487(18) Uani d . 1 1 . .
    H H43 0.4841 0.3678 0.5069 0.058 Uiso calc R 1 1 . .
    C C44 0.3035(5) 0.4900(4) 0.4022(3) 0.0478(18) Uani d . 1 1 . .
    C C45 0.3064(4) 0.4670(4) 0.3435(2) 0.0585(19) Uani d . 1 1 . .
    H H45A 0.3695 0.4600 0.3406 0.070 Uiso calc R 1 1 . .
    H H45B 0.2765 0.4055 0.3337 0.070 Uiso calc R 1 1 . .
    C C46 0.2620(5) 0.5416(4) 0.3027(3) 0.0456(17) Uani d . 1 1 . .
    C C47 0.1861(5) 0.5327(5) 0.2626(3) 0.0521(18) Uani d . 1 1 . .
    H H47 0.1505 0.4773 0.2559 0.063 Uiso calc R 1 1 . .
    C C48 0.2355(4) 0.6824(5) 0.2549(3) 0.0413(16) Uani d . 1 1 . .
    C C49 0.2486(5) 0.7766(5) 0.2387(3) 0.060(2) Uani d . 1 1 . .
    H H49 0.2088 0.8058 0.2095 0.072 Uiso calc R 1 1 . .
    C C50 0.3221(6) 0.8232(5) 0.2678(3) 0.072(2) Uani d . 1 1 . .
    H H50 0.3324 0.8863 0.2579 0.087 Uiso calc R 1 1 . .
    C C51 0.3831(5) 0.7821(6) 0.3117(3) 0.077(2) Uani d . 1 1 . .
    H H51 0.4327 0.8173 0.3305 0.093 Uiso calc R 1 1 . .
    C C52 0.3694(5) 0.6884(5) 0.3271(3) 0.065(2) Uani d . 1 1 . .
    H H52 0.4100 0.6599 0.3562 0.078 Uiso calc R 1 1 . .
    C C53 0.2944(4) 0.6371(4) 0.2989(3) 0.0413(16) Uani d . 1 1 . .
    C C54 0.6771(4) 0.0682(4) 0.3442(2) 0.064(2) Uani d . 1 1 . .
    H H54A 0.7375 0.0941 0.3550 0.096 Uiso calc R 1 1 . .
    H H54B 0.6655 0.0508 0.3059 0.096 Uiso calc R 1 1 . .
    H H54C 0.6717 0.0120 0.3659 0.096 Uiso calc R 1 1 . .
    H H8 0.363(4) 0.456(4) 0.4777(8) 0.080 Uiso d D 1 1 . .
    H H5 0.060(4) 0.437(4) 0.4910(7) 0.080 Uiso d D 1 1 . .
    H H2 0.240(4) 0.924(4) -0.0074(7) 0.080 Uiso d D 1 1 . .
    H H6 -0.196(2) 0.622(4) 0.2240(17) 0.080 Uiso d D 1 1 . .
    H H9 0.119(2) 0.620(4) 0.2067(17) 0.080 Uiso d D 1 1 . .
    H H3 0.5281(18) 1.084(4) 0.249(2) 0.080 Uiso d D 1 1 . .
loop_
    _atom_site_aniso_label
    _atom_site_aniso_U_11
    _atom_site_aniso_U_22
    _atom_site_aniso_U_33
    _atom_site_aniso_U_12
    _atom_site_aniso_U_13
    _atom_site_aniso_U_23
    Br1 0.0570(5) 0.0826(5) 0.0592(5) -0.0098(4) -0.0077(4) -0.0082(4)
    Br2 0.0562(5) 0.0761(5) 0.0501(4) 0.0204(4) -0.0076(4) 0.0116(4)
    Br3 0.0615(5) 0.0934(6) 0.0574(5) 0.0157(5) -0.0074(4) 0.0110(4)
    O1 0.066(3) 0.062(3) 0.038(3) -0.019(3) 0.010(2) -0.003(2)
    O2 0.065(3) 0.054(3) 0.043(3) -0.021(2) 0.009(2) 0.010(2)
    O3 0.099(4) 0.069(3) 0.050(3) -0.045(3) 0.027(3) -0.007(2)
    O4 0.057(3) 0.059(3) 0.037(3) 0.025(2) 0.006(2) 0.002(2)
    O5 0.050(3) 0.069(3) 0.037(3) 0.024(2) 0.003(2) -0.011(2)
    O6 0.061(3) 0.051(3) 0.040(3) 0.031(2) 0.016(2) 0.006(2)
    O7 0.063(3) 0.077(4) 0.046(3) 0.035(3) 0.008(3) 0.011(3)
    O8 0.061(3) 0.082(3) 0.046(3) 0.036(3) 0.009(3) 0.000(3)
    O9 0.068(3) 0.060(3) 0.051(3) 0.032(3) 0.020(3) 0.011(2)
    N1 0.049(4) 0.035(3) 0.052(4) -0.009(3) 0.022(3) 0.001(3)
    N2 0.059(4) 0.052(4) 0.052(4) -0.014(3) 0.022(4) -0.003(3)
    N3 0.044(5) 0.146(8) 0.076(6) -0.031(6) -0.023(4) 0.032(5)
    N4 0.037(3) 0.028(3) 0.050(3) 0.014(3) 0.011(3) 0.007(3)
    N5 0.046(3) 0.040(3) 0.032(3) 0.015(3) 0.007(3) 0.003(3)
    N6 0.043(4) 0.045(3) 0.036(3) 0.005(3) -0.009(3) -0.004(3)
    N7 0.055(4) 0.041(3) 0.050(4) 0.011(3) 0.022(3) 0.004(3)
    N8 0.059(4) 0.049(3) 0.044(4) 0.016(3) 0.022(3) 0.006(3)
    N9 0.049(4) 0.051(4) 0.042(4) -0.003(4) 0.001(3) -0.002(3)
    C1 0.040(4) 0.036(4) 0.043(4) 0.004(3) 0.016(4) 0.001(3)
    C2 0.045(4) 0.030(4) 0.032(4) -0.001(3) 0.008(4) -0.001(3)
    C3 0.047(4) 0.039(4) 0.045(4) 0.001(4) 0.017(4) 0.008(3)
    C4 0.038(4) 0.038(4) 0.046(4) -0.006(3) 0.001(4) 0.004(3)
    C5 0.042(4) 0.047(4) 0.035(4) 0.001(3) 0.000(3) -0.009(3)
    C6 0.050(4) 0.046(4) 0.035(4) 0.001(4) 0.006(4) 0.003(3)
    C7 0.060(5) 0.039(4) 0.039(4) -0.001(4) 0.016(4) 0.000(3)
    C8 0.074(6) 0.037(4) 0.048(5) -0.008(4) 0.023(4) -0.003(4)
    C9 0.096(6) 0.058(5) 0.053(5) -0.027(4) 0.032(4) -0.013(4)
    C10 0.047(5) 0.056(5) 0.042(4) -0.008(4) 0.010(4) 0.002(4)
    C11 0.066(7) 0.086(7) 0.093(7) -0.001(6) 0.020(6) 0.033(6)
    C12 0.089(7) 0.065(6) 0.049(5) -0.037(5) 0.010(5) -0.005(5)
    C13 0.147(7) 0.111(7) 0.063(5) -0.048(6) 0.026(5) -0.012(5)
    C14 0.178(8) 0.083(6) 0.107(7) -0.011(6) 0.070(7) -0.010(5)
    C15 0.126(7) 0.103(6) 0.107(7) 0.042(6) 0.056(6) 0.057(6)
    C16 0.092(7) 0.095(7) 0.047(5) 0.004(6) 0.022(5) 0.034(5)
    C17 0.058(5) 0.048(5) 0.035(4) -0.016(4) 0.008(4) 0.003(4)
    C18 0.072(5) 0.060(4) 0.058(5) -0.012(4) 0.024(4) 0.020(4)
    C19 0.040(4) 0.030(3) 0.032(4) 0.002(3) 0.007(3) 0.002(3)
    C20 0.039(4) 0.031(4) 0.034(4) 0.016(3) 0.003(4) 0.011(3)
    C21 0.041(4) 0.048(4) 0.030(4) 0.004(3) 0.000(3) -0.004(3)
    C22 0.035(4) 0.037(4) 0.045(4) 0.008(3) 0.007(3) -0.005(3)
    C23 0.032(4) 0.036(4) 0.042(4) 0.006(3) 0.003(3) 0.001(3)
    C24 0.048(4) 0.039(4) 0.031(4) 0.005(3) 0.005(3) 0.006(3)
    C25 0.038(4) 0.038(4) 0.035(4) 0.002(3) 0.006(3) 0.002(3)
    C26 0.049(4) 0.028(4) 0.036(4) 0.009(3) 0.011(4) 0.005(3)
    C27 0.058(4) 0.034(4) 0.041(4) 0.013(3) 0.013(4) 0.006(3)
    C28 0.041(4) 0.042(4) 0.031(4) 0.013(4) 0.008(3) -0.004(3)
    C29 0.062(5) 0.029(4) 0.047(4) 0.002(4) 0.011(4) -0.001(3)
    C30 0.053(5) 0.033(4) 0.021(4) 0.001(3) 0.002(3) 0.000(3)
    C31 0.067(5) 0.040(4) 0.035(4) 0.004(4) -0.001(4) 0.006(3)
    C32 0.086(6) 0.038(4) 0.049(5) -0.004(4) 0.012(5) -0.001(4)
    C33 0.064(5) 0.055(5) 0.051(5) -0.018(4) 0.010(4) -0.017(4)
    C34 0.039(4) 0.057(5) 0.030(4) 0.004(4) -0.006(3) -0.009(3)
    C35 0.044(4) 0.032(4) 0.021(4) 0.004(3) 0.003(3) -0.009(3)
    C36 0.060(5) 0.070(5) 0.054(5) 0.018(4) 0.014(4) -0.019(4)
    C37 0.029(4) 0.045(4) 0.041(4) 0.006(3) 0.003(3) 0.009(3)
    C38 0.039(4) 0.058(5) 0.043(5) 0.006(4) 0.004(4) 0.009(4)
    C39 0.040(4) 0.060(5) 0.043(5) 0.004(4) 0.009(4) 0.007(4)
    C40 0.045(4) 0.055(4) 0.055(5) 0.012(4) 0.011(4) 0.005(4)
    C41 0.034(4) 0.054(4) 0.047(5) 0.003(4) -0.005(4) 0.014(4)
    C42 0.047(5) 0.055(4) 0.042(4) -0.004(4) 0.011(4) -0.004(4)
    C43 0.051(5) 0.047(4) 0.052(5) 0.005(4) 0.023(4) 0.004(4)
    C44 0.050(5) 0.039(4) 0.056(5) 0.007(4) 0.015(4) 0.014(4)
    C45 0.078(5) 0.051(4) 0.050(5) 0.024(4) 0.022(4) 0.012(4)
    C46 0.061(5) 0.042(4) 0.038(4) 0.009(4) 0.019(4) 0.003(4)
    C47 0.060(5) 0.038(4) 0.060(5) -0.007(4) 0.017(4) -0.003(4)
    C48 0.046(5) 0.044(4) 0.034(4) 0.005(4) 0.010(4) -0.002(4)
    C49 0.091(6) 0.041(5) 0.047(5) 0.008(4) 0.013(5) 0.004(4)
    C50 0.109(7) 0.057(5) 0.054(6) -0.019(5) 0.024(5) -0.019(5)
    C51 0.094(7) 0.079(6) 0.054(5) -0.028(5) 0.002(5) -0.029(5)
    C52 0.071(6) 0.064(5) 0.056(5) -0.002(5) 0.005(4) -0.006(4)
    C53 0.045(5) 0.039(4) 0.040(4) 0.001(4) 0.009(4) -0.005(3)
    C54 0.062(5) 0.079(5) 0.056(5) 0.021(4) 0.022(4) 0.001(4)
_geom_special_details
;
 All esds (except the esd in the dihedral angle between two l.s. planes)
 are estimated using the full covariance matrix.  The cell esds are taken
 into account individually in the estimation of esds in distances, angles
 and torsion angles; correlations between esds in cell parameters are only
 used when they are defined by crystal symmetry.  An approximate (isotropic)
 treatment of cell esds is used for estimating esds involving l.s. planes.
;
loop_
    _geom_bond_atom_site_label_1
    _geom_bond_atom_site_label_2
    _geom_bond_site_symmetry_2
    _geom_bond_distance
    _geom_bond_publ_flag
    Br1 C5 . 1.892(6) ?
    Br2 C23 . 1.893(5) ?
    Br3 C41 . 1.894(6) ?
    O1 C2 . 1.354(6) ?
    O1 H1 . 0.8200 ?
    O2 C3 . 1.368(6) ?
    O2 C18 . 1.421(6) ?
    O3 C8 . 1.231(6) ?
    O4 C20 . 1.350(6) ?
    O4 H4 . 0.8200 ?
    O5 C21 . 1.369(6) ?
    O5 C36 . 1.425(6) ?
    O6 C26 . 1.234(6) ?
    O7 C38 . 1.346(6) ?
    O7 H7 . 0.8200 ?
    O8 C39 . 1.371(7) ?
    O8 C54 . 1.392(6) ?
    O9 C44 . 1.230(6) ?
    N1 C7 . 1.281(6) ?
    N1 N2 . 1.380(6) ?
    N2 C8 . 1.346(7) ?
    N2 H2 . 0.901(10) ?
    N3 C12 . 1.344(9) ?
    N3 C11 . 1.352(9) ?
    N3 H3 . 0.896(10) ?
    N4 C25 . 1.271(6) ?
    N4 N5 . 1.376(6) ?
    N5 C26 . 1.356(6) ?
    N5 H5 . 0.898(10) ?
    N6 C29 . 1.367(7) ?
    N6 C30 . 1.376(7) ?
    N6 H6 . 0.900(10) ?
    N7 C43 . 1.285(7) ?
    N7 N8 . 1.373(6) ?
    N8 C44 . 1.357(7) ?
    N8 H8 . 0.902(10) ?
    N9 C47 . 1.361(7) ?
    N9 C48 . 1.376(7) ?
    N9 H9 . 0.894(10) ?
    C1 C2 . 1.380(7) ?
    C1 C6 . 1.415(7) ?
    C1 C7 . 1.454(7) ?
    C2 C3 . 1.403(7) ?
    C3 C4 . 1.381(7) ?
    C4 C5 . 1.377(7) ?
    C4 H4A . 0.9300 ?
    C5 C6 . 1.373(7) ?
    C6 H6A . 0.9300 ?
    C7 H7A . 0.9300 ?
    C8 C9 . 1.504(8) ?
    C9 C10 . 1.479(8) ?
    C9 H9A . 0.9700 ?
    C9 H9B . 0.9700 ?
    C10 C11 . 1.331(9) ?
    C10 C17 . 1.425(8) ?
    C11 H11 . 0.9300 ?
    C12 C17 . 1.383(9) ?
    C12 C13 . 1.401(10) ?
    C13 C14 . 1.289(11) ?
    C13 H13 . 0.9300 ?
    C14 C15 . 1.375(11) ?
    C14 H14 . 0.9300 ?
    C15 C16 . 1.458(10) ?
    C15 H15 . 0.9300 ?
    C16 C17 . 1.405(8) ?
    C16 H16 . 0.9300 ?
    C18 H18A . 0.9600 ?
    C18 H18B . 0.9600 ?
    C18 H18C . 0.9600 ?
    C19 C24 . 1.396(7) ?
    C19 C20 . 1.402(7) ?
    C19 C25 . 1.454(7) ?
    C20 C21 . 1.397(7) ?
    C21 C22 . 1.382(7) ?
    C22 C23 . 1.382(7) ?
    C22 H22 . 0.9300 ?
    C23 C24 . 1.370(7) ?
    C24 H24 . 0.9300 ?
    C25 H25 . 0.9300 ?
    C26 C27 . 1.500(7) ?
    C27 C28 . 1.493(7) ?
    C27 H27A . 0.9700 ?
    C27 H27B . 0.9700 ?
    C28 C29 . 1.348(7) ?
    C28 C35 . 1.439(7) ?
    C29 H29 . 0.9300 ?
    C30 C31 . 1.393(7) ?
    C30 C35 . 1.400(7) ?
    C31 C32 . 1.349(7) ?
    C31 H31 . 0.9300 ?
    C32 C33 . 1.398(8) ?
    C32 H32 . 0.9300 ?
    C33 C34 . 1.381(7) ?
    C33 H33 . 0.9300 ?
    C34 C35 . 1.391(7) ?
    C34 H34 . 0.9300 ?
    C36 H36A . 0.9600 ?
    C36 H36B . 0.9600 ?
    C36 H36C . 0.9600 ?
    C37 C42 . 1.394(7) ?
    C37 C38 . 1.397(8) ?
    C37 C43 . 1.448(7) ?
    C38 C39 . 1.401(7) ?
    C39 C40 . 1.383(7) ?
    C40 C41 . 1.376(8) ?
    C40 H40 . 0.9300 ?
    C41 C42 . 1.386(7) ?
    C42 H42 . 0.9300 ?
    C43 H43 . 0.9300 ?
    C44 C45 . 1.505(8) ?
    C45 C46 . 1.502(7) ?
    C45 H45A . 0.9700 ?
    C45 H45B . 0.9700 ?
    C46 C47 . 1.352(7) ?
    C46 C53 . 1.420(8) ?
    C47 H47 . 0.9300 ?
    C48 C49 . 1.393(8) ?
    C48 C53 . 1.401(7) ?
    C49 C50 . 1.350(8) ?
    C49 H49 . 0.9300 ?
    C50 C51 . 1.390(9) ?
    C50 H50 . 0.9300 ?
    C51 C52 . 1.381(8) ?
    C51 H51 . 0.9300 ?
    C52 C53 . 1.391(8) ?
    C52 H52 . 0.9300 ?
    C54 H54A . 0.9600 ?
    C54 H54B . 0.9600 ?
    C54 H54C . 0.9600 ?
loop_
    _geom_angle_atom_site_label_1
    _geom_angle_atom_site_label_2
    _geom_angle_atom_site_label_3
    _geom_angle_site_symmetry_1
    _geom_angle_site_symmetry_3
    _geom_angle
    _geom_angle_publ_flag
    C2 O1 H1 . . 109.5 ?
    C3 O2 C18 . . 117.4(5) ?
    C20 O4 H4 . . 109.5 ?
    C21 O5 C36 . . 118.0(4) ?
    C38 O7 H7 . . 109.5 ?
    C39 O8 C54 . . 117.6(5) ?
    C7 N1 N2 . . 116.6(5) ?
    C8 N2 N1 . . 121.2(5) ?
    C8 N2 H2 . . 124(4) ?
    N1 N2 H2 . . 114(4) ?
    C12 N3 C11 . . 107.2(7) ?
    C12 N3 H3 . . 134(4) ?
    C11 N3 H3 . . 119(4) ?
    C25 N4 N5 . . 117.3(5) ?
    C26 N5 N4 . . 121.7(5) ?
    C26 N5 H5 . . 122(4) ?
    N4 N5 H5 . . 115(4) ?
    C29 N6 C30 . . 107.3(5) ?
    C29 N6 H6 . . 128(4) ?
    C30 N6 H6 . . 125(4) ?
    C43 N7 N8 . . 116.1(5) ?
    C44 N8 N7 . . 121.7(5) ?
    C44 N8 H8 . . 119(4) ?
    N7 N8 H8 . . 119(4) ?
    C47 N9 C48 . . 108.8(5) ?
    C47 N9 H9 . . 118(4) ?
    C48 N9 H9 . . 133(4) ?
    C2 C1 C6 . . 119.4(5) ?
    C2 C1 C7 . . 122.3(6) ?
    C6 C1 C7 . . 118.3(6) ?
    O1 C2 C1 . . 123.1(5) ?
    O1 C2 C3 . . 116.4(5) ?
    C1 C2 C3 . . 120.4(6) ?
    O2 C3 C4 . . 125.1(5) ?
    O2 C3 C2 . . 115.1(6) ?
    C4 C3 C2 . . 119.8(6) ?
    C5 C4 C3 . . 119.5(5) ?
    C5 C4 H4A . . 120.3 ?
    C3 C4 H4A . . 120.3 ?
    C6 C5 C4 . . 122.1(6) ?
    C6 C5 Br1 . . 119.8(5) ?
    C4 C5 Br1 . . 118.1(5) ?
    C5 C6 C1 . . 118.8(6) ?
    C5 C6 H6A . . 120.6 ?
    C1 C6 H6A . . 120.6 ?
    N1 C7 C1 . . 120.1(6) ?
    N1 C7 H7A . . 120.0 ?
    C1 C7 H7A . . 120.0 ?
    O3 C8 N2 . . 119.4(6) ?
    O3 C8 C9 . . 122.5(7) ?
    N2 C8 C9 . . 118.1(6) ?
    C10 C9 C8 . . 114.3(5) ?
    C10 C9 H9A . . 108.7 ?
    C8 C9 H9A . . 108.7 ?
    C10 C9 H9B . . 108.7 ?
    C8 C9 H9B . . 108.7 ?
    H9A C9 H9B . . 107.6 ?
    C11 C10 C17 . . 104.9(7) ?
    C11 C10 C9 . . 128.0(8) ?
    C17 C10 C9 . . 127.1(7) ?
    C10 C11 N3 . . 112.3(8) ?
    C10 C11 H11 . . 123.8 ?
    N3 C11 H11 . . 123.8 ?
    N3 C12 C17 . . 108.6(7) ?
    N3 C12 C13 . . 128.6(10) ?
    C17 C12 C13 . . 122.8(9) ?
    C14 C13 C12 . . 115.3(10) ?
    C14 C13 H13 . . 122.4 ?
    C12 C13 H13 . . 122.4 ?
    C13 C14 C15 . . 128.5(11) ?
    C13 C14 H14 . . 115.7 ?
    C15 C14 H14 . . 115.7 ?
    C14 C15 C16 . . 116.9(9) ?
    C14 C15 H15 . . 121.6 ?
    C16 C15 H15 . . 121.6 ?
    C17 C16 C15 . . 116.2(8) ?
    C17 C16 H16 . . 121.9 ?
    C15 C16 H16 . . 121.9 ?
    C12 C17 C16 . . 120.3(7) ?
    C12 C17 C10 . . 106.9(7) ?
    C16 C17 C10 . . 132.8(7) ?
    O2 C18 H18A . . 109.5 ?
    O2 C18 H18B . . 109.5 ?
    H18A C18 H18B . . 109.5 ?
    O2 C18 H18C . . 109.5 ?
    H18A C18 H18C . . 109.5 ?
    H18B C18 H18C . . 109.5 ?
    C24 C19 C20 . . 119.4(5) ?
    C24 C19 C25 . . 120.2(5) ?
    C20 C19 C25 . . 120.5(5) ?
    O4 C20 C21 . . 116.7(5) ?
    O4 C20 C19 . . 123.3(5) ?
    C21 C20 C19 . . 119.9(5) ?
    O5 C21 C22 . . 124.7(5) ?
    O5 C21 C20 . . 115.2(5) ?
    C22 C21 C20 . . 120.1(6) ?
    C21 C22 C23 . . 119.1(5) ?
    C21 C22 H22 . . 120.4 ?
    C23 C22 H22 . . 120.4 ?
    C24 C23 C22 . . 122.1(5) ?
    C24 C23 Br2 . . 119.2(5) ?
    C22 C23 Br2 . . 118.8(4) ?
    C23 C24 C19 . . 119.4(6) ?
    C23 C24 H24 . . 120.3 ?
    C19 C24 H24 . . 120.3 ?
    N4 C25 C19 . . 122.8(6) ?
    N4 C25 H25 . . 118.6 ?
    C19 C25 H25 . . 118.6 ?
    O6 C26 N5 . . 118.3(5) ?
    O6 C26 C27 . . 123.8(6) ?
    N5 C26 C27 . . 117.8(5) ?
    C28 C27 C26 . . 114.4(5) ?
    C28 C27 H27A . . 108.7 ?
    C26 C27 H27A . . 108.7 ?
    C28 C27 H27B . . 108.7 ?
    C26 C27 H27B . . 108.7 ?
    H27A C27 H27B . . 107.6 ?
    C29 C28 C35 . . 106.1(6) ?
    C29 C28 C27 . . 128.4(6) ?
    C35 C28 C27 . . 125.4(6) ?
    C28 C29 N6 . . 111.6(6) ?
    C28 C29 H29 . . 124.2 ?
    N6 C29 H29 . . 124.2 ?
    N6 C30 C31 . . 130.1(6) ?
    N6 C30 C35 . . 108.5(5) ?
    C31 C30 C35 . . 121.4(6) ?
    C32 C31 C30 . . 118.1(6) ?
    C32 C31 H31 . . 121.0 ?
    C30 C31 H31 . . 121.0 ?
    C31 C32 C33 . . 121.4(6) ?
    C31 C32 H32 . . 119.3 ?
    C33 C32 H32 . . 119.3 ?
    C34 C33 C32 . . 121.5(6) ?
    C34 C33 H33 . . 119.3 ?
    C32 C33 H33 . . 119.3 ?
    C33 C34 C35 . . 117.6(6) ?
    C33 C34 H34 . . 121.2 ?
    C35 C34 H34 . . 121.2 ?
    C34 C35 C30 . . 120.0(5) ?
    C34 C35 C28 . . 133.4(6) ?
    C30 C35 C28 . . 106.5(5) ?
    O5 C36 H36A . . 109.5 ?
    O5 C36 H36B . . 109.5 ?
    H36A C36 H36B . . 109.5 ?
    O5 C36 H36C . . 109.5 ?
    H36A C36 H36C . . 109.5 ?
    H36B C36 H36C . . 109.5 ?
    C42 C37 C38 . . 118.9(6) ?
    C42 C37 C43 . . 118.7(6) ?
    C38 C37 C43 . . 122.4(6) ?
    O7 C38 C37 . . 122.3(6) ?
    O7 C38 C39 . . 117.1(6) ?
    C37 C38 C39 . . 120.6(6) ?
    O8 C39 C40 . . 124.9(6) ?
    O8 C39 C38 . . 115.2(6) ?
    C40 C39 C38 . . 119.8(6) ?
    C41 C40 C39 . . 119.3(6) ?
    C41 C40 H40 . . 120.3 ?
    C39 C40 H40 . . 120.3 ?
    C40 C41 C42 . . 121.8(6) ?
    C40 C41 Br3 . . 118.3(5) ?
    C42 C41 Br3 . . 119.9(5) ?
    C41 C42 C37 . . 119.6(6) ?
    C41 C42 H42 . . 120.2 ?
    C37 C42 H42 . . 120.2 ?
    N7 C43 C37 . . 120.5(6) ?
    N7 C43 H43 . . 119.7 ?
    C37 C43 H43 . . 119.7 ?
    O9 C44 N8 . . 119.8(6) ?
    O9 C44 C45 . . 122.8(6) ?
    N8 C44 C45 . . 117.4(6) ?
    C46 C45 C44 . . 114.1(5) ?
    C46 C45 H45A . . 108.7 ?
    C44 C45 H45A . . 108.7 ?
    C46 C45 H45B . . 108.7 ?
    C44 C45 H45B . . 108.7 ?
    H45A C45 H45B . . 107.6 ?
    C47 C46 C53 . . 106.4(6) ?
    C47 C46 C45 . . 128.3(6) ?
    C53 C46 C45 . . 125.3(7) ?
    C46 C47 N9 . . 110.4(6) ?
    C46 C47 H47 . . 124.8 ?
    N9 C47 H47 . . 124.8 ?
    N9 C48 C49 . . 130.4(7) ?
    N9 C48 C53 . . 106.8(5) ?
    C49 C48 C53 . . 122.8(7) ?
    C50 C49 C48 . . 116.3(7) ?
    C50 C49 H49 . . 121.9 ?
    C48 C49 H49 . . 121.9 ?
    C49 C50 C51 . . 123.6(7) ?
    C49 C50 H50 . . 118.2 ?
    C51 C50 H50 . . 118.2 ?
    C52 C51 C50 . . 119.4(7) ?
    C52 C51 H51 . . 120.3 ?
    C50 C51 H51 . . 120.3 ?
    C51 C52 C53 . . 119.6(7) ?
    C51 C52 H52 . . 120.2 ?
    C53 C52 H52 . . 120.2 ?
    C52 C53 C48 . . 118.4(6) ?
    C52 C53 C46 . . 134.1(7) ?
    C48 C53 C46 . . 107.5(6) ?
    O8 C54 H54A . . 109.5 ?
    O8 C54 H54B . . 109.5 ?
    H54A C54 H54B . . 109.5 ?
    O8 C54 H54C . . 109.5 ?
    H54A C54 H54C . . 109.5 ?
    H54B C54 H54C . . 109.5 ?
loop_
    _geom_hbond_atom_site_label_D
    _geom_hbond_atom_site_label_H
    _geom_hbond_atom_site_label_A
    _geom_hbond_site_symmetry_A
    _geom_hbond_distance_DH
    _geom_hbond_distance_HA
    _geom_hbond_distance_DA
    _geom_hbond_angle_DHA
    N3 H3 O8 1_565 0.896(10) 2.73(4) 3.453(8) 138(5)
    N9 H9 O2 . 0.894(10) 2.162(16) 3.048(6) 171(6)
    N6 H6 O5 2 0.900(10) 2.28(2) 3.159(6) 165(5)
    N2 H2 O9 4_575 0.901(10) 2.005(17) 2.893(6) 168(6)
    N5 H5 O6 3_566 0.898(10) 1.991(13) 2.885(6) 174(5)
    N8 H8 O3 4_576 0.902(10) 1.893(12) 2.795(6) 179(6)
    O7 H7 N7 . 0.82 1.90 2.615(6) 145.9
    O4 H4 N4 . 0.82 1.92 2.634(6) 145.3
    O1 H1 N1 . 0.82 1.91 2.610(6) 142.6
