# Supplementary material for: (E)-N′-(5-Bromo-2-hy­droxy-3-meth­oxy­benzyl­idene)-1H-indole-3-carbo­hydrazide
Source: Acta Crystallogr Sect E Struct Rep Online. 2011 Sep 30;67(Pt 10):o2815. doi: 10.1107/S1600536811039195 (PMC3201537; doi:10.1107/S1600536811039195)
Supplement: Supplementary file 2 [file e-67-o2815-Isup2.hkl]

# 
# h,k,l, Fc-squared, Fo-squared, sigma(Fo-squared) and status flag 
# 
data_I
_shelx_title ' test_0m in P21/c' 
_shelx_refln_list_code          4 
_shelx_F_calc_maximum      641.27 
_exptl_crystal_F_000      2448.00 
_reflns_d_resolution_high  0.8393 
 
loop_ 
 _symmetry_equiv_pos_as_xyz 
 'x, y, z' 
 '-x, y+1/2, -z+1/2' 
 '-x, -y, -z' 
 'x, -y-1/2, z-1/2' 
 
_cell_length_a    15.0230 
_cell_length_b    13.8600 
_cell_length_c    24.8560 
_cell_angle_alpha  90.000 
_cell_angle_beta  102.192 
_cell_angle_gamma  90.000 
 
_shelx_F_squared_multiplier     1.000 
 
loop_ 
 _refln_index_h 
 _refln_index_k 
 _refln_index_l 
 _refln_F_squared_calc 
 _refln_F_squared_meas 
 _refln_F_squared_sigma 
 _refln_observed_status 
   2   0   0     2333.20     2229.15    132.10 o 
   3   0   0    25375.03    26223.13    861.08 o 
   4   0   0     2185.12     2138.17    110.46 o 
   5   0   0      116.78       54.10     55.23 o 
   6   0   0      105.54      214.06     69.87 o 
   7   0   0     3419.47     3717.94    326.12 o 
   8   0   0     5121.86     5117.48    246.83 o 
   9   0   0     3814.94     3688.47    217.99 o 
  10   0   0    21970.42    20629.23    751.12 o 
  11   0   0      767.95      791.05    152.65 o 
  12   0   0      968.32     1308.59    293.09 o 
  13   0   0    11658.98    10476.99    710.02 o 
  14   0   0        5.41       74.30    255.94 o 
  15   0   0        5.39      -70.18    272.45 o 
   2   1   0        1.01       -8.26     26.27 o 
   3   1   0    13595.82    12669.00    355.05 o 
   4   1   0     2093.49     2049.24     99.50 o 
   5   1   0      488.06      566.03     50.77 o 
   6   1   0    14004.99    14184.00    357.84 o 
   7   1   0    14241.28    13849.14    358.76 o 
   8   1   0      467.74      457.55     79.44 o 
   9   1   0      110.31       -4.61     71.53 o 
  10   1   0      787.77      891.23    100.53 o 
  11   1   0       77.92       85.89    136.23 o 
  12   1   0      289.78      327.90    168.10 o 
  13   1   0     1083.69     1433.17    223.85 o 
  14   1   0      361.47      782.28    220.02 o 
  15   1   0      141.33       61.92    301.35 o 
   0   2   0      444.79      819.19    148.61 o 
   1   2   0     1397.59     1286.89     55.15 o 
   2   2   0        1.80       -1.69     30.55 o 
   3   2   0     3474.15     3856.41    132.61 o 
   4   2   0     1368.08     1451.34    162.66 o 
   5   2   0      728.25      782.15     55.89 o 
   6   2   0     6366.64     6118.74    181.20 o 
   7   2   0     6742.69     6790.17    203.05 o 
   8   2   0       55.27       40.62     61.23 o 
   9   2   0      508.08      603.91     94.14 o 
  10   2   0     4543.08     4864.31    286.62 o 
  11   2   0      212.98      245.82    149.69 o 
  12   2   0     1844.24     2067.38    264.20 o 
  13   2   0      160.18       94.11    198.29 o 
  14   2   0      315.14      103.20    301.35 o 
  15   2   0       44.75      -24.77    309.60 o 
  16   2   0      115.65      107.33    338.50 o 
   1   3   0     2738.21     2937.77     90.51 o 
   2   3   0     1309.67     1336.10     57.47 o 
   3   3   0   300526.28   297675.66   9473.51 o 
   4   3   0      351.48      346.64     47.37 o 
   5   3   0     2456.69     2241.71     91.44 o 
   6   3   0    17555.36    14915.24    437.72 o 
   7   3   0    10525.39    10523.08    401.94 o 
   8   3   0       26.32      -94.85     90.46 o 
   9   3   0     6668.79     7044.74    339.13 o 
  10   3   0       25.95      -27.82    167.19 o 
  11   3   0       73.86       51.25    115.86 o 
  12   3   0       28.87     -130.33    247.56 o 
  13   3   0    16524.52    16005.16   1075.36 o 
  14   3   0      120.80      150.03    383.91 o 
  15   3   0        8.22     -165.12    317.86 o 
  16   3   0     1471.10     1622.32    441.70 o 
  17   3   0       48.24     -210.53    355.01 o 
   0   4   0    23056.78    23658.14    791.04 o 
   1   4   0     3726.95     3983.98    168.74 o 
   2   4   0      708.76      727.21     51.13 o 
   3   4   0     3296.23     3238.71    107.92 o 
   4   4   0     5046.31     4668.51    160.28 o 
   5   4   0     1507.82     1580.79     79.90 o 
   6   4   0      301.33      429.71    150.91 o 
   7   4   0     3296.68     3577.36    149.70 o 
   8   4   0      213.36      250.35    121.78 o 
   9   4   0     3994.02     4255.83    209.19 o 
  10   4   0     2202.59     2335.61    170.79 o 
  11   4   0       14.76       18.56    116.43 o 
  12   4   0       63.61      154.22    180.33 o 
  13   4   0     2140.98     2127.56    272.35 o 
  14   4   0      383.72      623.95    223.85 o 
  15   4   0       55.34     -186.79    227.62 o 
  16   4   0       82.95      590.31    371.52 o 
   1   5   0    17952.30    18472.93    450.93 o 
   2   5   0     5385.74     5263.14    158.43 o 
   3   5   0      215.19      214.78     50.22 o 
   4   5   0       20.93       31.09     46.09 o 
   5   5   0     2053.89     2151.54     99.64 o 
   6   5   0     4416.04     4424.15    151.42 o 
   7   5   0      139.75       20.21     98.17 o 
   8   5   0      257.23      217.64     95.45 o 
   9   5   0     3989.47     4276.98    216.10 o 
  10   5   0     1746.15     1866.58    164.45 o 
  11   5   0      286.87      508.59    192.06 o 
  12   5   0     1438.81     1771.47    243.89 o 
  13   5   0      403.38      259.62    215.06 o 
  14   5   0        5.78     -176.85    419.00 o 
  15   5   0        1.33     -144.75    224.25 o 
  16   5   0       81.62      326.12    396.29 o 
   0   6   0    13343.41    12281.40    452.44 o 
   1   6   0      539.03      526.63     67.27 o 
   2   6   0     2585.56     2804.72    129.30 o 
   3   6   0    25132.27    24743.24    600.77 o 
   4   6   0       27.59       24.39     55.86 o 
   5   6   0     1499.46     1604.85     95.27 o 
   6   6   0     3402.52     3421.88    226.42 o 
   7   6   0     3296.57     3307.44    210.93 o 
   8   6   0       24.25      110.50    100.50 o 
   9   6   0       62.09       54.66    109.32 o 
  10   6   0    10748.90    10411.43    493.31 o 
  11   6   0      120.91       70.38    179.36 o 
  12   6   0      443.01      315.84    214.66 o 
  13   6   0       16.95      -36.73    241.49 o 
  14   6   0        1.71       22.74    233.88 o 
  15   6   0      268.66       58.33    245.09 o 
  16   6   0        6.36     -256.88    269.99 o 
   1   7   0      184.38      297.43    119.17 o 
   2   7   0     3969.11     3795.40    147.75 o 
   3   7   0       89.78       36.64     64.22 o 
   4   7   0     5475.06     5799.19    190.75 o 
   5   7   0     1138.23     1008.69     91.90 o 
   6   7   0     5497.92     5413.35    231.07 o 
   7   7   0     4895.79     5193.19    271.44 o 
   8   7   0      590.78      715.65    121.68 o 
   9   7   0       64.17       80.46    171.92 o 
  10   7   0      101.03       16.81    181.41 o 
  11   7   0        2.21      -82.78    193.31 o 
  12   7   0       54.32       27.68    222.14 o 
  13   7   0      181.58      141.04    244.99 o 
  14   7   0       46.90      363.63    264.15 o 
  15   7   0       74.38      485.76    294.12 o 
   0   8   0     7598.20     8411.82    360.48 o 
   1   8   0     4913.45     5101.10    185.10 o 
   2   8   0       33.40     -107.59     92.35 o 
   3   8   0      149.41      151.04     78.59 o 
   4   8   0     6518.81     6680.18    266.63 o 
   5   8   0     1771.92     1897.15    156.24 o 
   6   8   0      905.88     1162.50    131.72 o 
   7   8   0       71.08      188.33    114.31 o 
   8   8   0       58.69     -138.29    163.46 o 
   9   8   0      863.53     1513.84    243.32 o 
  10   8   0      203.11     -116.25    189.46 o 
  11   8   0      547.40      660.46    236.28 o 
  12   8   0       85.28      188.91    233.30 o 
  13   8   0      445.36     -149.90    299.28 o 
  14   8   0      491.21      573.03    288.58 o 
  15   8   0      315.93      331.84    294.77 o 
   1   9   0      673.86      606.44     95.56 o 
   2   9   0      786.15      706.57     99.60 o 
   3   9   0      270.90      284.89     91.86 o 
   4   9   0     6135.57     6277.92    225.79 o 
   5   9   0      251.79      345.05    115.46 o 
   6   9   0     1630.81     1516.51    156.72 o 
   7   9   0       25.86      204.76    175.71 o 
   8   9   0       10.21      111.99    180.69 o 
   9   9   0       17.08      117.34    301.35 o 
  10   9   0       60.11       85.45    207.47 o 
  11   9   0      302.83      896.51    258.02 o 
  12   9   0       67.53      245.31    255.63 o 
  13   9   0      172.09     -244.30    257.39 o 
  14   9   0      397.82       13.00    294.77 o 
   0  10   0     2687.00     2693.65    220.37 o 
   1  10   0     1836.98     1859.12    138.77 o 
   2  10   0     2479.99     2980.64    203.23 o 
   3  10   0      338.04      303.63    102.52 o 
   4  10   0      613.15      606.22    137.01 o 
   5  10   0        2.88     -181.03    120.69 o 
   6  10   0       96.34      176.30    189.46 o 
   7  10   0      478.65      302.71    210.89 o 
   8  10   0      949.42     1161.92    256.87 o 
   9  10   0      786.67      652.64    233.88 o 
  10  10   0     1222.03     1062.42    258.32 o 
  11  10   0      862.58     1841.18    319.62 o 
  12  10   0        4.22     -258.46    350.88 o 
  13  10   0      249.24     -125.45    276.57 o 
   1  11   0      339.52      562.10    118.23 o 
   2  11   0     3369.41     3408.18    182.67 o 
   3  11   0      870.24      689.90    186.94 o 
   4  11   0      304.82      412.29    145.15 o 
   5  11   0       59.75     -156.10    188.26 o 
   6  11   0      328.86      303.85    211.61 o 
   7  11   0      990.58      810.01    243.09 o 
   8  11   0      621.94      582.70    276.58 o 
   9  11   0      194.03      306.28    245.09 o 
  10  11   0        9.32      -71.46    243.72 o 
  11  11   0      159.04      141.66    275.83 o 
  12  11   0      115.07      192.39    369.46 o 
  13  11   0      250.85       74.30    306.33 o 
   0  12   0     2247.12     2368.63    530.45 o 
   1  12   0      559.92      710.34    133.07 o 
   2  12   0      149.08      118.87    123.78 o 
   3  12   0     1709.30     1617.96    263.63 o 
   4  12   0     1366.25     1087.12    244.72 o 
   5  12   0        0.21      -74.78    468.53 o 
   6  12   0        3.40      102.23    223.29 o 
   7  12   0       68.86     -186.78    223.85 o 
   8  12   0      181.42      175.44    295.16 o 
   9  12   0       21.65     -202.92    375.65 o 
  10  12   0        2.29       21.81    266.79 o 
  11  12   0       42.08     -129.06    317.86 o 
  12  12   0        3.03     -371.96    340.56 o 
   1  13   0      217.58      -13.81    130.36 o 
   2  13   0      293.08      477.19    177.85 o 
   3  13   0      147.14      332.57    336.44 o 
   4  13   0      782.81      906.19    410.74 o 
   5  13   0     1222.31     1604.77    276.89 o 
   6  13   0        7.24       68.66    234.64 o 
   7  13   0      220.42      507.81    390.10 o 
   8  13   0      211.98       89.25    272.35 o 
   9  13   0       25.72      187.65    293.08 o 
  10  13   0      313.19      390.14    439.64 o 
   0  14   0      707.55      370.26    247.68 o 
   1  14   0       20.40     -245.15    163.43 o 
   2  14   0      110.27       67.33    239.43 o 
   3  14   0        0.73      194.56    234.31 o 
   4  14   0       89.67     -123.84    227.68 o 
   5  14   0       32.00      164.36    261.14 o 
   6  14   0       19.74     -365.84    243.89 o 
   7  14   0       15.67     -173.38    277.30 o 
   8  14   0      107.03      219.20    294.77 o 
   9  14   0        6.44     -107.33    286.06 o 
   1  15   0      119.29       85.18    239.30 o 
   2  15   0       34.54      585.63    252.17 o 
   3  15   0       74.91      142.34    255.94 o 
   4  15   0       39.07      295.26    363.27 o 
   5  15   0       24.62     -305.28    435.51 o 
   6  15   0       69.16     -191.43    288.80 o 
   7  15   0      130.96     -264.20    283.14 o 
   1  16   0      191.10      -70.18    350.88 o 
   2  16   0       53.88      160.97    250.98 o 
   3  16   0        3.71       48.64    367.40 o 
   4  16   0      129.81      -38.12    286.01 o 
 -16   1   1      690.53     -111.46    330.24 o 
 -15   1   1       12.14      185.76    309.60 o 
 -14   1   1       12.13      138.03    193.96 o 
 -13   1   1     1848.54     1801.49    230.10 o 
 -12   1   1      855.61      934.41    145.81 o 
 -11   1   1      546.36      534.47    102.99 o 
 -10   1   1     7212.12     7246.27    238.65 o 
  -9   1   1     2671.72     2865.72    137.06 o 
  -8   1   1     3122.48     3077.62    133.73 o 
  -7   1   1     5259.33     4802.17    182.32 o 
  -6   1   1     7399.46     6990.89    200.92 o 
  -5   1   1     1654.45     1715.42     79.57 o 
  -4   1   1    10797.89    10691.20    269.24 o 
  -3   1   1    15475.50    15306.04    365.77 o 
  -2   1   1     2919.29     2969.77    124.03 o 
  -1   1   1       46.37       74.30     33.02 o 
   1   1   1      977.30      975.54     51.02 o 
   2   1   1       58.22       93.55     70.18 o 
   3   1   1     7259.54     7181.35    259.59 o 
   4   1   1     1398.04     1373.23     68.52 o 
   5   1   1     1988.27     1898.02     80.99 o 
   6   1   1     2690.70     2695.95    110.92 o 
   7   1   1     3999.82     4418.35    173.98 o 
   8   1   1       82.33      -37.16     69.12 o 
   9   1   1     4636.94     4629.94    198.41 o 
  10   1   1     5013.09     5054.68    290.43 o 
  11   1   1      787.48      873.83    133.90 o 
  12   1   1     1321.20     1558.69    160.77 o 
  13   1   1     4124.98     4237.25    312.17 o 
  14   1   1        7.49      177.51    280.71 o 
  15   1   1      316.56      218.79    326.12 o 
 -17   2   1        1.39      115.59    355.01 o 
 -16   2   1      508.98      751.30    363.27 o 
 -15   2   1       93.71     -111.46    276.58 o 
 -14   2   1       16.91       -8.26    280.71 o 
 -13   2   1     6042.04     6552.41    728.60 o 
 -12   2   1      498.48      714.33    172.26 o 
 -11   2   1      518.87      417.90    126.68 o 
 -10   2   1       41.53       -3.23     80.45 o 
  -9   2   1     1742.00     1564.85    108.99 o 
  -8   2   1      237.41      196.74     67.96 o 
  -7   2   1     4749.50     4294.70    175.77 o 
  -6   2   1    16691.81    15902.52    400.44 o 
  -5   2   1      263.35      286.86     49.45 o 
  -4   2   1    11472.87    11329.54    330.79 o 
  -3   2   1    59735.54    60484.85   1382.33 o 
  -2   2   1      641.79      662.29     38.73 o 
  -1   2   1     1025.91     1155.24     52.13 o 
   0   2   1    13839.19    15153.16    355.00 o 
   1   2   1      638.91      514.57     49.62 o 
   2   2   1     1195.69     1287.82    113.52 o 
   3   2   1      236.08      227.16     42.84 o 
   4   2   1      848.17     1096.02     90.00 o 
   5   2   1     3293.81     3126.20    123.87 o 
   6   2   1    35473.63    36869.73    998.20 o 
   7   2   1    10598.60    10624.54    328.78 o 
   8   2   1     1135.79     1287.08    117.94 o 
   9   2   1     6637.91     6245.06    203.74 o 
  10   2   1     5492.32     5451.43    251.60 o 
  11   2   1        4.88       76.57    116.49 o 
  12   2   1       21.92        8.53    125.69 o 
  13   2   1     5692.04     5796.73    357.29 o 
  14   2   1       19.16      185.76    301.35 o 
  15   2   1       34.16     -173.38    305.48 o 
  16   2   1     1005.68      495.37    350.88 o 
 -17   3   1        4.61      -74.30    359.14 o 
 -16   3   1       62.69      276.58    371.52 o 
 -15   3   1      508.93      189.89    355.01 o 
 -14   3   1      141.35       99.92    207.00 o 
 -13   3   1     1936.38     2348.86    392.16 o 
 -12   3   1       68.89      -15.89    163.36 o 
 -11   3   1      149.34       15.76    140.79 o 
 -10   3   1     2572.85     2899.00    187.51 o 
  -9   3   1     2385.87     2301.87    126.04 o 
  -8   3   1       42.75      110.06     67.05 o 
  -7   3   1      655.03      761.77     87.12 o 
  -6   3   1       50.48       47.08     48.04 o 
  -5   3   1      790.21      796.70     60.64 o 
  -4   3   1    13675.13    12589.39    316.30 o 
  -3   3   1   165769.72   165219.75   3734.82 o 
  -2   3   1     6714.88     6316.32    192.71 o 
  -1   3   1     6777.40     6505.92    195.35 o 
   0   3   1    84506.36    89019.84   2018.61 o 
   1   3   1       17.02       38.98     25.56 o 
   2   3   1      608.60      692.42     65.45 o 
   3   3   1    19363.13    19293.02    644.60 o 
   4   3   1    15535.09    15646.29    445.90 o 
   5   3   1     2002.40     2114.95    109.21 o 
   6   3   1     2310.93     2223.71    170.94 o 
   7   3   1     3716.53     3339.12    126.16 o 
   8   3   1      306.97      282.75     66.82 o 
   9   3   1      531.16      587.38    204.61 o 
  10   3   1       49.46      -65.76    110.99 o 
  11   3   1       61.04     -127.35    139.97 o 
  12   3   1      184.56       87.66    161.51 o 
  13   3   1     8976.08     9516.60    473.62 o 
  14   3   1       13.73      222.91    321.99 o 
  15   3   1       39.02      334.37    338.50 o 
  16   3   1      561.98       33.02    363.27 o 
 -17   4   1       19.34      255.94    400.42 o 
 -16   4   1      276.98      260.07    375.65 o 
 -15   4   1       49.68     -155.21    226.09 o 
 -14   4   1       94.13      -38.17    214.66 o 
 -13   4   1     2466.56     3124.99    296.01 o 
 -12   4   1      103.13      269.55    141.23 o 
 -11   4   1       42.14      -88.07    138.66 o 
 -10   4   1     1017.76     1271.51    214.66 o 
  -9   4   1     1157.84     1328.02    164.65 o 
  -8   4   1       52.21        9.59     65.50 o 
  -7   4   1     3880.52     3860.37    146.08 o 
  -6   4   1     3044.82     3018.15    120.83 o 
  -5   4   1       60.28      105.16     48.57 o 
  -4   4   1     4575.07     4696.88    147.07 o 
  -3   4   1     2950.29     2672.53    111.22 o 
  -2   4   1     5246.00     5127.22    201.41 o 
  -1   4   1     9597.34    10015.31    254.35 o 
   0   4   1      664.09      745.80    108.44 o 
   1   4   1    10018.27    10171.64    257.84 o 
   2   4   1     4397.65     4362.41    129.03 o 
   3   4   1       87.80      115.58     51.84 o 
   4   4   1    19851.54    19601.76    473.94 o 
   5   4   1       13.23       84.03     58.59 o 
   6   4   1    16309.05    15933.10    472.33 o 
   7   4   1     1804.16     1778.52     90.49 o 
   8   4   1      458.20      419.42    120.26 o 
   9   4   1     3561.55     3918.56    256.14 o 
  10   4   1      323.65      332.28    118.18 o 
  11   4   1      378.05      391.97    183.27 o 
  12   4   1     1018.95     1402.70    233.88 o 
  13   4   1      236.38      323.33    305.48 o 
  14   4   1      629.87      310.58    222.14 o 
  15   4   1        1.54      503.62    359.14 o 
  16   4   1     1219.36     1176.49    404.55 o 
 -16   5   1      459.87      386.39    271.42 o 
 -15   5   1       34.36      218.76    266.26 o 
 -14   5   1        5.96        8.98    231.71 o 
 -13   5   1      430.72      548.48    217.47 o 
 -12   5   1      188.39       28.03    187.44 o 
 -11   5   1      140.69      206.40    172.22 o 
 -10   5   1     4595.04     4537.03    233.41 o 
  -9   5   1     1927.54     1796.39    200.21 o 
  -8   5   1      682.90      568.17    130.51 o 
  -7   5   1     3435.28     3605.51    227.11 o 
  -6   5   1     2727.07     2840.11    158.60 o 
  -5   5   1       82.13      162.67     61.66 o 
  -4   5   1      560.48      738.99     74.39 o 
  -3   5   1       44.98       84.03     49.07 o 
  -2   5   1      385.70      385.31     53.41 o 
  -1   5   1     2824.22     2766.67    103.56 o 
   0   5   1    62889.59    64681.11   1486.09 o 
   1   5   1     1853.28     1737.50     96.52 o 
   2   5   1      258.76      266.64     49.90 o 
   3   5   1    29487.09    29570.73    700.83 o 
   4   5   1     4795.55     4417.52    154.81 o 
   5   5   1       82.92       40.59     50.65 o 
   6   5   1     1564.03     1561.07     81.60 o 
   7   5   1      396.14      482.05     92.87 o 
   8   5   1        4.07      -30.75     91.90 o 
   9   5   1      960.93     1198.26    133.07 o 
  10   5   1     5407.35     5820.08    672.87 o 
  11   5   1      218.60      522.14    202.27 o 
  12   5   1     2109.91     2044.27    258.51 o 
  13   5   1     2223.35     2678.19    301.35 o 
  14   5   1       27.15      167.46    286.90 o 
  15   5   1       10.09     -420.31    332.31 o 
  16   5   1        4.52       -4.13    371.52 o 
 -16   6   1       38.20     -365.42    243.62 o 
 -15   6   1        2.77      -33.74    259.77 o 
 -14   6   1      252.29      248.50    249.25 o 
 -13   6   1      179.30      207.50    227.90 o 
 -12   6   1      994.53      682.36    223.34 o 
 -11   6   1      125.57      186.52    190.38 o 
 -10   6   1      624.80      438.52    189.84 o 
  -9   6   1     2674.74     3104.57    192.49 o 
  -8   6   1       35.07       82.74     99.13 o 
  -7   6   1    32602.31    32758.79    930.14 o 
  -6   6   1    17056.06    17027.63    439.76 o 
  -5   6   1      304.27      259.91     70.90 o 
  -4   6   1      481.80      572.64     70.84 o 
  -3   6   1    35809.35    36684.91    869.29 o 
  -2   6   1     2360.06     2328.85    154.32 o 
  -1   6   1     4144.79     4013.81    139.63 o 
   0   6   1     4027.95     4134.42    142.35 o 
   1   6   1    11967.39    11492.78    303.27 o 
   2   6   1     4171.90     3945.59    147.17 o 
   3   6   1     3859.56     3823.61    137.38 o 
   4   6   1     5913.99     6118.53    186.30 o 
   5   6   1       76.46       56.51     54.50 o 
   6   6   1     2565.16     3056.24    160.75 o 
   7   6   1     1648.88     1631.54    129.44 o 
   8   6   1      247.50      270.72    103.45 o 
   9   6   1      573.17      423.18    167.82 o 
  10   6   1    20918.75    21522.56    842.61 o 
  11   6   1      173.92      472.60    202.09 o 
  12   6   1      268.62      178.45    215.94 o 
  13   6   1     2305.66     2026.51    292.48 o 
  14   6   1      742.17     1302.60    528.39 o 
  15   6   1      163.51      158.40    259.74 o 
  16   6   1       29.25      266.13    278.58 o 
 -15   7   1      390.46      175.17    264.86 o 
 -14   7   1      450.79      268.62    259.77 o 
 -13   7   1      706.09      426.77    240.70 o 
 -12   7   1      291.56      -69.21    217.99 o 
 -11   7   1      553.38      313.05    210.53 o 
 -10   7   1      479.03      475.71    202.73 o 
  -9   7   1      135.78      -33.14    161.98 o 
  -8   7   1      143.42      225.16    127.91 o 
  -7   7   1     7590.47     7930.19    297.87 o 
  -6   7   1      459.91      584.25     86.57 o 
  -5   7   1     1430.59     1313.98    116.55 o 
  -4   7   1     9260.61     8729.00    256.93 o 
  -3   7   1     4185.81     4540.34    163.26 o 
  -2   7   1     4891.90     4681.11    163.82 o 
  -1   7   1     7867.94     7986.40    235.81 o 
   0   7   1     2087.93     2347.02    118.42 o 
   1   7   1      172.61      250.95     66.98 o 
   2   7   1      482.34      460.90     89.37 o 
   3   7   1     5264.20     5561.03    243.10 o 
   4   7   1     7153.37     7303.84    221.77 o 
   5   7   1      574.92      552.39     77.84 o 
   6   7   1     3718.95     3679.84    212.52 o 
   7   7   1     6898.93     6527.06    372.80 o 
   8   7   1      250.56      288.96    231.17 o 
   9   7   1      172.82      245.04    182.00 o 
  10   7   1      822.93      905.67    251.81 o 
  11   7   1      474.41      388.74    221.32 o 
  12   7   1       53.53      -72.49    216.08 o 
  13   7   1       51.63     -323.54    215.69 o 
  14   7   1      445.94     1187.84    284.05 o 
  15   7   1      263.86      437.95    293.09 o 
 -15   8   1      163.98       78.10    285.88 o 
 -14   8   1      369.30      666.76    275.28 o 
 -13   8   1      142.75        1.23    305.48 o 
 -12   8   1       41.11     -224.75    284.84 o 
 -11   8   1      127.38      477.84    231.93 o 
 -10   8   1      997.97      441.36    213.02 o 
  -9   8   1     1502.16      992.32    280.71 o 
  -8   8   1      529.40      594.44    192.65 o 
  -7   8   1     2169.78     2403.53    175.37 o 
  -6   8   1       27.19     -103.35    100.61 o 
  -5   8   1      461.44      505.75    129.89 o 
  -4   8   1     1459.95     1682.84    206.16 o 
  -3   8   1     3561.74     3660.20    157.48 o 
  -2   8   1     2142.12     2149.02    121.47 o 
  -1   8   1     4028.53     4026.46    163.26 o 
   0   8   1     9978.83    10596.40    300.76 o 
   1   8   1     1124.88     1175.66     99.22 o 
   2   8   1      455.98      657.13     88.53 o 
   3   8   1     2523.38     2889.54    182.92 o 
   4   8   1     2281.53     2400.41    247.87 o 
   5   8   1      456.81      485.67    159.91 o 
   6   8   1     6309.94     6093.57    253.87 o 
   7   8   1      381.07      513.43    177.77 o 
   8   8   1      468.09      586.86    187.85 o 
   9   8   1      536.65      218.43    188.26 o 
  10   8   1      250.08     -101.03    193.96 o 
  11   8   1        0.19      101.35    210.89 o 
  12   8   1      113.51     -187.98    220.25 o 
  13   8   1      384.77      254.74    270.71 o 
  14   8   1      241.85      386.28    291.50 o 
  15   8   1       74.17     -146.25    282.96 o 
 -14   9   1      458.65     -157.63    290.43 o 
 -13   9   1      491.36      842.12    291.90 o 
 -12   9   1      108.04      262.86    319.92 o 
 -11   9   1     1275.67     1654.60    493.30 o 
 -10   9   1     1502.82     2296.22    505.69 o 
  -9   9   1     1186.72     1410.97    248.06 o 
  -8   9   1      391.31      262.85    197.01 o 
  -7   9   1      114.00      -19.72    129.19 o 
  -6   9   1     2509.76     2851.03    192.37 o 
  -5   9   1      898.82      837.96    131.39 o 
  -4   9   1     7967.55     8175.72    263.08 o 
  -3   9   1     1500.25     1771.05    127.27 o 
  -2   9   1       32.65      -16.04     86.60 o 
  -1   9   1      994.22     1021.85    107.47 o 
   0   9   1     8741.84     9047.77    279.07 o 
   1   9   1      640.58      658.62     97.21 o 
   2   9   1      131.26       91.28     86.54 o 
   3   9   1      354.59      598.77    126.91 o 
   4   9   1     5732.87     5835.62    297.48 o 
   5   9   1      239.31      200.72    152.39 o 
   6   9   1     2004.94     2157.18    406.61 o 
   7   9   1     6063.68     5822.57    365.90 o 
   8   9   1      420.40      250.35    198.23 o 
   9   9   1      395.62      551.86    217.10 o 
  10   9   1      802.04      429.34    233.46 o 
  11   9   1       95.60      506.79    243.41 o 
  12   9   1       26.62      -74.54    259.74 o 
  13   9   1      308.75      266.49    274.44 o 
  14   9   1      462.12      394.84    296.19 o 
 -14  10   1       82.46      331.47    303.40 o 
 -13  10   1        3.72      335.73    293.35 o 
 -12  10   1       17.65      -66.05    259.79 o 
 -11  10   1      214.79      527.10    260.94 o 
 -10  10   1     2254.81     2181.52    435.51 o 
  -9  10   1      775.13      796.47    248.03 o 
  -8  10   1       50.72      219.22    210.11 o 
  -7  10   1     7151.07     7219.04   1226.03 o 
  -6  10   1     1956.53     1847.74    180.41 o 
  -5  10   1      263.24      182.61    129.14 o 
  -4  10   1      192.36      102.68    121.68 o 
  -3  10   1      446.39      506.69    117.07 o 
  -2  10   1     1520.36     1312.21    125.73 o 
  -1  10   1      759.68      962.49    119.17 o 
   0  10   1       87.62       82.71     94.18 o 
   1  10   1     6476.89     6244.58    231.28 o 
   2  10   1     1948.91     2002.73    142.52 o 
   3  10   1      208.09      162.83    100.26 o 
   4  10   1     2792.62     3177.28    207.08 o 
   5  10   1       27.66       -7.78    191.95 o 
   6  10   1     1829.08     1412.18    282.77 o 
   7  10   1       17.07     -253.88    183.90 o 
   8  10   1        5.20     -143.72    204.27 o 
   9  10   1     1239.07     1722.85    277.83 o 
  10  10   1      870.42      725.64    280.71 o 
  11  10   1      564.52      232.50    258.22 o 
  12  10   1      362.59       26.65    264.86 o 
  13  10   1      460.03      375.40    287.87 o 
 -13  11   1      271.19      375.20    319.66 o 
 -12  11   1      165.04      175.12    282.73 o 
 -11  11   1      115.41     -303.03    301.35 o 
 -10  11   1       75.81     -111.82    230.54 o 
  -9  11   1      291.11      112.71    751.30 o 
  -8  11   1      623.36      785.86    262.71 o 
  -7  11   1      859.38      738.72    239.30 o 
  -6  11   1      314.76      255.43    214.41 o 
  -5  11   1      127.04      205.44    145.73 o 
  -4  11   1       46.86     -193.14    128.76 o 
  -3  11   1      335.53      291.23    117.79 o 
  -2  11   1     1189.35      939.65    131.55 o 
  -1  11   1      370.25      348.08    130.11 o 
   0  11   1       54.66      -12.90    106.07 o 
   1  11   1     1175.99     1269.86    138.42 o 
   2  11   1     1598.87     1751.95    149.97 o 
   3  11   1      480.87      277.91    142.52 o 
   4  11   1       73.19      -60.78    233.23 o 
   5  11   1      553.71      491.24    388.04 o 
   6  11   1       11.21      170.71    212.59 o 
   7  11   1      256.46      180.34    214.17 o 
   8  11   1      386.30      576.42    243.41 o 
   9  11   1        0.74      -11.31    246.64 o 
  10  11   1      589.06      867.54    280.04 o 
  11  11   1      389.46      435.89    381.84 o 
  12  11   1       16.25      239.31    299.97 o 
 -12  12   1        5.23       48.49    326.12 o 
 -11  12   1       21.78       53.66    291.90 o 
 -10  12   1      475.92      639.20    296.26 o 
  -9  12   1      358.33      571.13    281.67 o 
  -8  12   1      197.61     -246.91    224.53 o 
  -7  12   1      311.55      606.82    248.11 o 
  -6  12   1       74.02      188.61    221.78 o 
  -5  12   1      985.47      805.71    243.32 o 
  -4  12   1     1240.42     1217.21    179.62 o 
  -3  12   1        1.21      -73.47    293.65 o 
  -2  12   1      670.26      852.79    140.15 o 
  -1  12   1       68.00     -164.77    118.54 o 
   0  12   1      381.19      301.89    126.90 o 
   1  12   1     2034.81     2465.12    219.27 o 
   2  12   1       37.41      -57.47    242.35 o 
   3  12   1     3235.62     3167.49    522.20 o 
   4  12   1      337.32      541.14    215.47 o 
   5  12   1     2221.87     2447.97    408.68 o 
   6  12   1      211.28      -37.15    215.94 o 
   7  12   1     1737.61     1592.38    285.65 o 
   8  12   1     1076.86     1614.68    299.97 o 
   9  12   1      199.27      -15.71    264.06 o 
  10  12   1        7.99     -148.61    248.11 o 
  11  12   1      214.62      364.86    310.61 o 
 -10  13   1       28.62      117.08    302.10 o 
  -9  13   1        6.79     -182.45    266.50 o 
  -8  13   1       12.13      -79.04    266.12 o 
  -7  13   1      603.01      557.05    456.15 o 
  -6  13   1        4.71     -224.88    390.10 o 
  -5  13   1      427.25      326.27    520.13 o 
  -4  13   1      282.69      222.25    225.53 o 
  -3  13   1      508.35      456.34    178.65 o 
  -2  13   1       30.32     -232.07    154.72 o 
  -1  13   1      235.74      140.34    183.52 o 
   0  13   1      111.39      -65.27    124.11 o 
   1  13   1       71.46      -54.56    213.85 o 
   2  13   1      527.86      361.30    223.29 o 
   3  13   1        8.32     -103.60    212.55 o 
   4  13   1     3873.64     3931.04    347.21 o 
   5  13   1       23.25      -64.15    218.69 o 
   6  13   1       69.89     -121.78    227.68 o 
   7  13   1      166.21     -200.68    252.38 o 
   8  13   1       39.88       76.78    255.10 o 
   9  13   1      111.11      -51.35    281.40 o 
  10  13   1      165.25      -95.61    269.99 o 
  -9  14   1       30.07       58.69    602.70 o 
  -8  14   1       13.61       96.50    282.96 o 
  -7  14   1       14.53     -175.43    371.52 o 
  -6  14   1       50.86      134.78    307.54 o 
  -5  14   1      374.69      768.00    348.82 o 
  -4  14   1      597.89      487.96    253.50 o 
  -3  14   1      213.45      492.34    245.14 o 
  -2  14   1      106.69      255.94    184.15 o 
  -1  14   1        4.18     -250.60    167.06 o 
   0  14   1      281.60      458.54    151.71 o 
   1  14   1      156.92       54.89    214.53 o 
   2  14   1        0.54      -67.15    223.29 o 
   3  14   1       20.71     -139.80    238.88 o 
   4  14   1        3.27     -182.56    233.03 o 
   5  14   1      343.61      486.11    747.18 o 
   6  14   1       15.77     -354.33    236.22 o 
   7  14   1       11.96     -221.45    284.05 o 
   8  14   1       92.96        1.88    288.58 o 
   9  14   1        4.22      -60.73    307.94 o 
  -7  15   1       39.94     -238.37    284.32 o 
  -6  15   1       29.68     -216.88    398.36 o 
  -5  15   1       38.96      477.40    286.01 o 
  -4  15   1      470.64      -95.70    263.57 o 
  -3  15   1      108.29     -348.23    232.15 o 
  -2  15   1       45.73      -58.61    227.62 o 
  -1  15   1      485.76      220.51    240.80 o 
   0  15   1       56.67     -117.93    215.77 o 
   1  15   1       95.10       97.19    230.10 o 
   2  15   1      529.99     1067.97    305.48 o 
   3  15   1       31.78       96.35    286.90 o 
   4  15   1      152.63      182.82    264.15 o 
   5  15   1      303.65     -214.72    273.96 o 
   6  15   1      300.32      205.19    298.93 o 
   7  15   1       45.29     -317.03    287.87 o 
  -4  16   1        0.95      435.31    287.24 o 
  -3  16   1        7.47      150.00    282.77 o 
  -2  16   1      120.56     -238.45    262.13 o 
   1  16   1      262.28      575.10    268.50 o 
   2  16   1        0.45       97.55    263.86 o 
   3  16   1       75.65     -184.81    277.26 o 
   4  16   1      143.78     -155.97    282.01 o 
 -16   0   2    10781.45    11215.91    800.84 o 
 -15   0   2      114.05      202.27    288.96 o 
 -14   0   2      296.69      198.15    284.84 o 
 -13   0   2       10.63       57.79    239.43 o 
 -12   0   2      362.67      202.19    148.61 o 
 -11   0   2      339.57      263.97    134.58 o 
 -10   0   2     4415.08     4570.57    258.02 o 
  -9   0   2    16627.49    16787.67    627.07 o 
  -8   0   2     2539.30     2447.57    174.48 o 
  -7   0   2    12842.15    11858.46    449.27 o 
  -6   0   2    43544.56    41746.39   1382.08 o 
  -5   0   2     7735.58     7127.20    278.66 o 
  -4   0   2     3803.26     3990.16    173.66 o 
  -3   0   2    34252.90    34165.41   1116.50 o 
  -2   0   2        3.28      -11.90     24.68 o 
   2   0   2       32.25       18.58     26.27 o 
   3   0   2   102807.84   104619.92   3346.60 o 
   4   0   2    16793.84    17094.57    576.36 o 
   5   0   2     6857.87     7083.85    271.04 o 
   6   0   2    10579.21    10063.03    373.32 o 
   7   0   2    10968.69    11006.64    412.41 o 
   8   0   2      117.18      -84.95    204.34 o 
   9   0   2       12.32      136.05    103.99 o 
  10   0   2    14223.39    13746.50    528.77 o 
  11   0   2     1226.47     1098.06    255.94 o 
  12   0   2     2703.56     2361.24    338.50 o 
  13   0   2     8177.95     8751.47    635.72 o 
 -17   1   2        5.49       41.28    355.01 o 
 -16   1   2       37.00      429.32    355.01 o 
 -15   1   2      235.11     -100.24    231.17 o 
 -14   1   2        6.48       46.23    189.67 o 
 -13   1   2     2172.45     1937.50    336.02 o 
 -12   1   2      265.25       64.19    121.85 o 
 -11   1   2      410.80      159.75     91.37 o 
 -10   1   2     3013.74     2889.17    149.09 o 
  -9   1   2      246.44      174.94     76.91 o 
  -8   1   2      164.70      180.94     65.69 o 
  -7   1   2     2208.05     2168.38    106.96 o 
  -6   1   2     3187.76     3254.53    122.01 o 
  -5   1   2     1431.09     1475.04     76.32 o 
  -4   1   2     2727.88     2807.57     97.21 o 
  -3   1   2      366.62      444.29     41.11 o 
  -2   1   2     1503.13     1371.07     52.60 o 
  -1   1   2        1.86        7.19     14.89 o 
   0   1   2     1270.72     1137.01    101.14 o 
   1   1   2      137.97      206.87     41.28 o 
   2   1   2     2732.26     3096.73    128.34 o 
   3   1   2        3.46       22.50     36.44 o 
   4   1   2      384.95      381.86     39.33 o 
   5   1   2      546.02      664.15     66.17 o 
   6   1   2    13387.52    13290.08    393.87 o 
   7   1   2     2567.81     2711.75    136.87 o 
   8   1   2     1485.47     1442.29    132.70 o 
   9   1   2     3332.74     3162.23    138.67 o 
  10   1   2    10588.54     9813.09    287.27 o 
  11   1   2       18.29      -21.34    109.80 o 
  12   1   2       87.24      -87.93    150.31 o 
  13   1   2        3.03       28.90    268.32 o 
  14   1   2       28.16     -119.71    251.81 o 
 -17   2   2        0.13      -33.02    342.63 o 
 -16   2   2       12.23     -452.02    301.35 o 
 -15   2   2      135.10      272.45    317.86 o 
 -14   2   2      238.66      167.45    208.47 o 
 -13   2   2       19.79      184.18    141.38 o 
 -12   2   2      203.68      426.95    138.35 o 
 -11   2   2      381.00      259.67    117.72 o 
 -10   2   2      123.97      136.03    112.61 o 
  -9   2   2      374.25      327.12     82.22 o 
  -8   2   2      496.13      514.43     76.70 o 
  -7   2   2      803.79      755.74     73.34 o 
  -6   2   2     6094.76     5420.96    168.48 o 
  -5   2   2     4683.15     4554.25    144.25 o 
  -4   2   2     4826.21     4690.31    139.90 o 
  -3   2   2    11395.17    11647.38    331.08 o 
  -2   2   2     1788.77     1700.86     64.80 o 
  -1   2   2     4974.65     4699.58    124.32 o 
   0   2   2     1744.51     1793.40     69.80 o 
   1   2   2      888.92      982.49    101.14 o 
   2   2   2     2253.83     2139.70    112.35 o 
   3   2   2       62.38      113.52     52.54 o 
   4   2   2      725.28      631.96     87.66 o 
   5   2   2     2193.82     2147.40    106.47 o 
   6   2   2      790.99     1040.83    107.16 o 
   7   2   2     2687.83     3035.37    148.75 o 
   8   2   2      511.76      644.00     97.55 o 
   9   2   2      798.98     1148.71    265.89 o 
  10   2   2     1900.16     2063.34    156.21 o 
  11   2   2       31.04      -51.44    111.38 o 
  12   2   2      251.15      205.49    268.32 o 
  13   2   2      398.00      478.85    293.09 o 
  14   2   2      526.52     1065.04    338.50 o 
  15   2   2       16.28      272.45    334.37 o 
 -17   3   2        0.60      317.86    379.78 o 
 -16   3   2      525.88     1279.70    392.16 o 
 -15   3   2      386.89      172.29    230.95 o 
 -14   3   2       16.18     -136.23    297.22 o 
 -13   3   2     5604.53     6052.87    804.97 o 
 -12   3   2     1082.49     1305.89    164.80 o 
 -11   3   2      306.30      317.59    127.53 o 
 -10   3   2     6942.48     6613.67    299.55 o 
  -9   3   2     3232.55     3553.54    155.40 o 
  -8   3   2      192.85      196.02     79.49 o 
  -7   3   2     2641.15     2738.19    140.60 o 
  -6   3   2      328.68      239.90     58.47 o 
  -5   3   2       24.57      -23.54     44.26 o 
  -4   3   2     4093.66     3917.99    127.28 o 
  -3   3   2   411221.06   403618.88   9084.79 o 
  -2   3   2      227.85      302.62     39.47 o 
  -1   3   2     1686.47     1696.10     66.32 o 
   0   3   2    15595.42    15506.99    370.98 o 
   1   3   2       95.01      139.31     28.88 o 
   2   3   2      167.84      237.07     53.10 o 
   3   3   2       34.74       -4.32     36.16 o 
   4   3   2       35.66       56.41     44.08 o 
   5   3   2     3308.22     3525.79    143.08 o 
   6   3   2     8383.96     8646.72    358.71 o 
   7   3   2    14800.74    15296.01    461.56 o 
   8   3   2     3712.44     3815.80    185.60 o 
   9   3   2     2847.57     3693.94    192.98 o 
  10   3   2    21468.61    21875.97    659.40 o 
  11   3   2      517.96      757.61    177.41 o 
  12   3   2       44.98       83.39    167.67 o 
  13   3   2     3836.61     3597.65    296.12 o 
  14   3   2      304.23      957.71    363.27 o 
  15   3   2        9.35     -136.23    313.73 o 
  16   3   2     1022.70     1197.13    425.19 o 
 -17   4   2        2.67     -532.52    355.01 o 
 -16   4   2     2315.50     3306.57    520.13 o 
 -15   4   2       51.27      380.79    230.95 o 
 -14   4   2       92.38      -42.31    207.99 o 
 -13   4   2      301.18      239.43    301.35 o 
 -12   4   2       66.46       37.46    155.72 o 
 -11   4   2      297.82      357.15    136.51 o 
 -10   4   2     8373.56     7843.80    320.23 o 
  -9   4   2     1732.34     1874.72    150.47 o 
  -8   4   2      400.34      408.98     78.47 o 
  -7   4   2     1907.05     1634.95    100.69 o 
  -6   4   2     2398.63     2160.46    106.16 o 
  -5   4   2      174.85      274.29     76.27 o 
  -4   4   2      403.90      555.28     59.09 o 
  -3   4   2     1122.01     1276.42    106.06 o 
  -2   4   2     1065.70     1060.23     64.52 o 
  -1   4   2     5740.03     5273.87    174.73 o 
   0   4   2    24145.04    25242.69    688.76 o 
   1   4   2       28.63        8.17     33.91 o 
   2   4   2      507.20      602.59     46.68 o 
   3   4   2    21087.62    21119.41    588.06 o 
   4   4   2    13262.76    13330.73    391.80 o 
   5   4   2      950.68      918.40     80.75 o 
   6   4   2     4970.11     4823.70    188.24 o 
   7   4   2    14647.88    14747.65    449.52 o 
   8   4   2        3.18       64.21     88.49 o 
   9   4   2      861.37      987.92    122.72 o 
  10   4   2      285.34      265.90    185.76 o 
  11   4   2      342.99      243.28    170.59 o 
  12   4   2      637.13      844.86    209.09 o 
  13   4   2      395.56      509.79    213.12 o 
  14   4   2      363.10      242.58    223.17 o 
  15   4   2       16.53     -342.63    326.12 o 
  16   4   2      498.40     1159.98    412.80 o 
 -16   5   2      174.92      453.05    280.04 o 
 -15   5   2      135.53      198.15    253.95 o 
 -14   5   2       69.26      -46.69    237.36 o 
 -13   5   2      458.57      778.69    243.41 o 
 -12   5   2       45.81      441.70    301.35 o 
 -11   5   2      253.04      514.31    172.32 o 
 -10   5   2     2631.84     2846.93    639.85 o 
  -9   5   2     1659.97     1724.56    154.21 o 
  -8   5   2      449.95      243.65     80.24 o 
  -7   5   2     7311.80     7372.87    284.26 o 
  -6   5   2      506.02      487.31     74.13 o 
  -5   5   2      655.88      820.56     75.47 o 
  -4   5   2     9682.21     9974.07    272.19 o 
  -3   5   2     3000.90     3169.36    119.45 o 
  -2   5   2     1405.27     1682.32    205.76 o 
  -1   5   2     1189.71     1176.45     79.26 o 
   0   5   2     2342.69     2392.31    167.43 o 
   1   5   2     8520.88     8304.43    223.02 o 
   2   5   2     6125.53     5967.38    173.00 o 
   3   5   2     7821.00     7954.23    226.42 o 
   4   5   2    13637.21    13377.42    337.58 o 
   5   5   2      603.33      536.67     77.55 o 
   6   5   2      773.60     1004.74     97.70 o 
   7   5   2     1371.13     1057.17    160.63 o 
   8   5   2      520.87      545.61    103.56 o 
   9   5   2       59.31     -109.66    144.47 o 
  10   5   2     2074.61     2549.37    301.35 o 
  11   5   2     1660.92     2511.89    263.19 o 
  12   5   2     1357.70     1742.75    244.36 o 
  13   5   2       13.74       -1.51    199.55 o 
  14   5   2      141.87       10.08    223.17 o 
  15   5   2      281.79      454.09    408.68 o 
  16   5   2      225.05     -127.97    383.91 o 
 -16   6   2      770.58      317.84    319.92 o 
 -15   6   2       21.82      208.50    248.03 o 
 -14   6   2      508.45      384.39    245.60 o 
 -13   6   2       70.20       76.26    224.53 o 
 -12   6   2     1145.35     1447.08    240.48 o 
 -11   6   2       32.44     -257.44    175.14 o 
 -10   6   2       13.13      -39.34    137.40 o 
  -9   6   2     2390.12     2377.34    205.92 o 
  -8   6   2       57.02       71.49    194.02 o 
  -7   6   2     6322.14     6787.10    294.95 o 
  -6   6   2    38769.40    38661.87   1061.24 o 
  -5   6   2        2.85      -62.45     69.08 o 
  -4   6   2      316.40      429.23    105.06 o 
  -3   6   2     1298.84     1556.19     94.45 o 
  -2   6   2     4873.56     4874.86    164.45 o 
  -1   6   2     2871.41     3121.45    122.13 o 
   0   6   2    11683.21    11955.08    313.69 o 
   1   6   2     1919.28     1924.95    108.21 o 
   2   6   2      176.74      222.18     57.37 o 
   3   6   2     3926.40     3797.30    176.96 o 
   4   6   2      872.00     1054.01    120.75 o 
   5   6   2        1.78      -72.97     48.64 o 
   6   6   2     2673.52     2434.63    206.49 o 
   7   6   2      125.60        9.58     84.96 o 
   8   6   2       15.27       48.49    143.94 o 
   9   6   2        9.14     -131.22    151.70 o 
  10   6   2    14215.05    13238.93    584.03 o 
  11   6   2        6.84      100.68    212.59 o 
  12   6   2        2.42     -223.53    222.91 o 
  13   6   2     1713.30     1625.35    275.69 o 
  14   6   2       30.08      347.24    259.77 o 
  15   6   2       58.52     -164.37    263.57 o 
  16   6   2       38.38      487.11    429.32 o 
 -16   7   2      158.55      118.15    293.35 o 
 -15   7   2       38.87      -77.37    259.00 o 
 -14   7   2      245.56      476.10    274.91 o 
 -13   7   2     2789.65     3030.84    342.90 o 
 -12   7   2      253.56      442.43    222.14 o 
 -11   7   2       50.44     -295.33    196.88 o 
 -10   7   2      316.59      121.18    185.20 o 
  -9   7   2     1838.76     2105.81    176.38 o 
  -8   7   2      189.40      242.14    129.74 o 
  -7   7   2      528.28      449.00    113.39 o 
  -6   7   2     3379.26     3556.01    156.39 o 
  -5   7   2      532.06      475.90     86.50 o 
  -4   7   2     2437.98     2370.35    145.73 o 
  -3   7   2     1909.18     1894.93    111.50 o 
  -2   7   2       78.04      128.98     67.30 o 
  -1   7   2     1673.59     1638.94    165.05 o 
   0   7   2      237.02      293.90     85.80 o 
   1   7   2    10495.87    10927.26    298.54 o 
   2   7   2       85.27      124.79     65.17 o 
   3   7   2     3650.29     3504.52    211.52 o 
   4   7   2      933.13     1032.10    115.59 o 
   5   7   2      287.94      301.19     98.24 o 
   6   7   2     3019.63     3146.02    169.28 o 
   7   7   2     1955.91     1420.52    388.04 o 
   8   7   2      575.52      793.57    185.34 o 
   9   7   2      537.01      924.41    204.53 o 
  10   7   2      122.34      276.45    189.67 o 
  11   7   2      907.44      991.13    234.64 o 
  12   7   2        9.53     -290.18    247.68 o 
  13   7   2      497.43      408.02    255.30 o 
  14   7   2       78.84      -10.32    265.63 o 
  15   7   2      137.86     -411.77    274.52 o 
 -15   8   2      132.61      374.25    308.75 o 
 -14   8   2      330.18      285.57    278.66 o 
 -13   8   2      254.95       -9.87    530.45 o 
 -12   8   2     1061.54      575.87    319.92 o 
 -11   8   2      219.41      556.44    509.81 o 
 -10   8   2     2195.95     1975.78    270.71 o 
  -9   8   2      170.46      343.60    247.68 o 
  -8   8   2      201.25      206.17    123.66 o 
  -7   8   2     1321.04     1258.05    142.05 o 
  -6   8   2      382.89      614.53    139.27 o 
  -5   8   2      579.11      715.49     97.77 o 
  -4   8   2     5517.96     5371.42    193.08 o 
  -3   8   2     9772.42     9993.32    292.95 o 
  -2   8   2     3530.26     3689.16    159.89 o 
  -1   8   2    11950.89    11302.47    317.85 o 
   0   8   2     1313.31     1181.08    102.92 o 
   1   8   2      374.79      388.95     80.38 o 
   2   8   2     2147.12     2157.24    144.79 o 
   3   8   2     1124.89     1012.80     98.39 o 
   4   8   2     4010.47     4225.44    167.23 o 
   5   8   2       37.56      189.35    100.26 o 
   6   8   2     6246.16     6593.38    518.07 o 
   7   8   2     7579.86     7009.04    388.30 o 
   8   8   2      708.04      636.24    195.31 o 
   9   8   2      609.66      372.02    207.00 o 
  10   8   2      896.12     1274.77    253.75 o 
  11   8   2       60.05      190.00    221.61 o 
  12   8   2      699.59      445.07    246.54 o 
  13   8   2      187.75     -398.94    466.47 o 
  14   8   2      248.59      115.16    681.13 o 
  15   8   2       37.75      224.98    297.74 o 
 -14   9   2       13.77     -239.77    357.08 o 
 -13   9   2      365.28      252.20    280.04 o 
 -12   9   2        1.62     -147.20    230.38 o 
 -11   9   2      917.62      755.82    691.45 o 
 -10   9   2       95.14       28.04    233.23 o 
  -9   9   2      101.05       35.98    206.40 o 
  -8   9   2      182.59     -205.49    183.83 o 
  -7   9   2     2953.18     2820.34    223.58 o 
  -6   9   2     2994.02     3514.16    244.91 o 
  -5   9   2     1058.31     1227.86    150.75 o 
  -4   9   2       79.86       99.88     90.64 o 
  -3   9   2     1268.99     1223.83    140.66 o 
  -2   9   2      863.68      876.54    106.07 o 
  -1   9   2      998.93     1143.76    110.48 o 
   0   9   2     6628.09     6229.62    216.49 o 
   1   9   2     1022.80      847.45    110.58 o 
   2   9   2     2033.52     2182.85    131.84 o 
   3   9   2       22.23      -55.32     83.42 o 
   4   9   2     3842.06     3812.04    207.02 o 
   5   9   2       51.48      400.85    286.90 o 
   6   9   2     2183.08     2256.41    248.06 o 
   7   9   2     7060.54     6484.48    395.82 o 
   8   9   2        7.59     -128.51    186.23 o 
   9   9   2      260.71      275.13    213.88 o 
  10   9   2     1948.09     1600.22    275.55 o 
  11   9   2        5.81     -240.49    225.53 o 
  12   9   2      445.88      266.26    340.56 o 
  13   9   2        2.74     -123.20    489.17 o 
  14   9   2      478.37      558.61    431.38 o 
 -14  10   2       64.87      -40.27    295.64 o 
 -13  10   2        8.06     -246.68    281.67 o 
 -12  10   2        8.81      -57.27    293.09 o 
 -11  10   2       78.37      212.20    252.38 o 
 -10  10   2      357.04      548.65    252.17 o 
  -9  10   2      252.47      189.02    264.20 o 
  -8  10   2     1942.31     2177.14    277.12 o 
  -7  10   2     2596.20     2080.46    264.15 o 
  -6  10   2      883.49      914.78    153.83 o 
  -5  10   2     1344.11     1508.85    169.77 o 
  -4  10   2        1.29      -30.77     98.69 o 
  -3  10   2        3.26     -141.77     94.52 o 
  -2  10   2       86.67      151.18    100.60 o 
  -1  10   2      212.85      268.18    103.52 o 
   0  10   2      342.11      358.07    104.56 o 
   1  10   2      756.09      916.83    116.00 o 
   2  10   2     3140.50     3235.74    167.61 o 
   3  10   2       11.59       91.63    119.01 o 
   4  10   2     3613.51     4002.50    476.79 o 
   5  10   2     1093.45     1178.69    321.99 o 
   6  10   2        5.50      177.51    198.49 o 
   7  10   2      102.37      -12.35    187.85 o 
   8  10   2       26.07      -76.37    204.33 o 
   9  10   2       90.32       52.04    297.22 o 
  10  10   2      204.07       84.27    232.04 o 
  11  10   2      426.09       48.89    243.62 o 
  12  10   2      199.37       98.43    268.46 o 
  13  10   2        3.61       97.34    292.05 o 
 -13  11   2        3.84      136.94    311.68 o 
 -12  11   2      137.03      441.09    297.35 o 
 -11  11   2      119.98       -7.63    406.61 o 
 -10  11   2       49.53     -343.69    229.13 o 
  -9  11   2      766.75      568.05    249.56 o 
  -8  11   2        5.50       37.35    215.69 o 
  -7  11   2     3524.03     3091.65    637.78 o 
  -6  11   2      908.21     1106.93    235.57 o 
  -5  11   2      483.60      404.58    146.08 o 
  -4  11   2      824.91      927.23    191.31 o 
  -3  11   2      507.64      609.29    123.16 o 
  -2  11   2      652.57      563.17    121.99 o 
  -1  11   2      512.42      461.35    116.88 o 
   0  11   2      423.94      325.19    114.77 o 
   1  11   2     2901.35     3072.38    176.60 o 
   2  11   2     1268.45     1289.56    140.07 o 
   3  11   2      211.26       40.30    177.77 o 
   4  11   2       29.84     -234.02    173.51 o 
   5  11   2      502.93      355.48    218.69 o 
   6  11   2       30.39      122.54    208.69 o 
   7  11   2      957.72     1345.26    252.69 o 
   8  11   2      425.54      259.22    293.09 o 
   9  11   2      187.84       32.48    231.71 o 
  10  11   2     1815.52     1752.43    326.77 o 
  11  11   2      689.53      921.40    298.58 o 
  12  11   2       33.09     -199.24    286.97 o 
 -12  12   2        1.46      210.81    320.73 o 
 -11  12   2       40.61     -123.71    279.77 o 
 -10  12   2       52.35     -170.45    271.42 o 
  -9  12   2       13.17      -84.20    260.94 o 
  -8  12   2       80.13      409.58    252.17 o 
  -7  12   2      459.55      315.46    236.38 o 
  -6  12   2       41.31      376.38    229.71 o 
  -5  12   2       88.56      190.00    278.64 o 
  -4  12   2     1408.50     1172.75    182.64 o 
  -3  12   2      376.88      227.27    150.59 o 
  -2  12   2       54.22       79.27    123.07 o 
  -1  12   2     1329.28     1420.66    151.01 o 
   0  12   2      133.39      170.10    123.58 o 
   1  12   2      737.22      721.14    137.04 o 
   2  12   2       13.22     -155.00    180.69 o 
   3  12   2       25.66       70.63    198.43 o 
   4  12   2       86.03      -79.74    202.73 o 
   5  12   2       31.03     -138.29    216.00 o 
   6  12   2      714.81      379.78    251.81 o 
   7  12   2     3024.97     2852.30    998.99 o 
   8  12   2       19.59      104.50    408.68 o 
   9  12   2      840.27      673.71    281.67 o 
  10  12   2      219.00      394.90    272.63 o 
  11  12   2      288.33      394.64    306.45 o 
 -10  13   2      155.82      -65.90    282.96 o 
  -9  13   2       13.41     -364.23    267.36 o 
  -8  13   2       12.27     -378.72    252.48 o 
  -7  13   2     1058.16     1214.28    456.15 o 
  -6  13   2      256.78      144.90    414.87 o 
  -5  13   2      767.52     1037.36    268.36 o 
  -4  13   2      192.26      356.79    237.78 o 
  -3  13   2      472.53      550.66    175.96 o 
  -2  13   2      777.25      751.02    153.93 o 
  -1  13   2      514.17      184.64    137.13 o 
   0  13   2       21.82      113.01    147.17 o 
   1  13   2      878.89     1086.49    227.68 o 
   2  13   2       86.91     -473.69    315.80 o 
   3  13   2      164.67       47.87    311.67 o 
   4  13   2     1368.46     1020.55    328.18 o 
   5  13   2      599.75      969.07    258.51 o 
   6  13   2        6.18     -234.64    229.01 o 
   7  13   2       67.92     -486.39    344.69 o 
   8  13   2      669.15      821.48    297.74 o 
   9  13   2       26.14     -131.12    263.19 o 
  10  13   2       23.91     -250.80    285.35 o 
  -9  14   2        1.26      308.68    300.61 o 
  -8  14   2      370.53      488.01    342.63 o 
  -7  14   2        7.07     -217.88    266.50 o 
  -6  14   2      384.86      295.82    267.07 o 
  -5  14   2      197.99      463.50    253.75 o 
  -4  14   2      164.47      514.81    276.58 o 
  -3  14   2      168.43      387.93    458.21 o 
  -2  14   2        6.20       28.51    170.12 o 
  -1  14   2     1152.31     1002.71    173.80 o 
   0  14   2      373.22      497.06    227.46 o 
   1  14   2      522.00      753.37    248.11 o 
   2  14   2      422.82      -13.72    226.21 o 
   3  14   2        0.38     -233.35    228.79 o 
   4  14   2        5.72     -428.62    291.03 o 
   5  14   2      201.80      533.93    263.86 o 
   6  14   2       32.29      120.05    252.17 o 
   7  14   2       68.28      -80.33    342.63 o 
   8  14   2       51.43     -104.29    276.89 o 
  -7  15   2      162.37      340.54    674.94 o 
  -6  15   2       94.06     -152.19    262.51 o 
  -5  15   2      106.07       92.79    284.05 o 
  -4  15   2     1183.70      747.30    286.62 o 
  -3  15   2       14.10     -202.92    243.72 o 
  -2  15   2       16.28      -58.07    262.13 o 
  -1  15   2       61.15      668.74    359.14 o 
   0  15   2       31.90     -277.79    223.17 o 
   1  15   2        5.51     -102.15    240.70 o 
   2  15   2        1.32      -24.60    246.64 o 
   3  15   2       40.24      -72.47    252.48 o 
   4  15   2      182.15      -62.33    266.98 o 
   5  15   2        5.05      -54.34    266.12 o 
   6  15   2       14.15     -338.50    278.58 o 
  -4  16   2       35.22     -293.45    270.29 o 
  -3  16   2      154.00      -45.72    271.42 o 
   0  16   2       23.38       74.30    359.14 o 
   1  16   2      481.23      387.18    280.04 o 
   2  16   2      241.28      -98.09    262.13 o 
   3  16   2       13.14      104.15    265.19 o 
 -17   1   3       17.73     -119.71    363.27 o 
 -16   1   3     2847.73     3239.06    335.64 o 
 -15   1   3       57.35       -8.80    197.91 o 
 -14   1   3        1.16     -123.84    210.53 o 
 -13   1   3     1540.16     1410.68    173.35 o 
 -12   1   3       93.87      181.10    104.03 o 
 -11   1   3      156.51      135.06    103.42 o 
 -10   1   3        8.10      -79.12     77.76 o 
  -9   1   3     9704.79     9420.20    280.07 o 
  -8   1   3      281.68      290.59     73.29 o 
  -7   1   3     6868.12     6559.28    203.44 o 
  -6   1   3    47689.92    46163.16   1081.00 o 
  -5   1   3     5975.22     5664.49    172.79 o 
  -4   1   3     2758.98     2783.00     99.42 o 
  -3   1   3   103615.05    99812.27   2265.78 o 
  -2   1   3     1152.36     1148.99     50.41 o 
  -1   1   3      191.50      218.07     25.02 o 
   0   1   3    15608.59    15767.88    425.80 o 
   1   1   3     1864.23     1993.35     91.91 o 
   2   1   3      695.43      908.87     67.14 o 
   3   1   3    74492.27    76271.34   2447.53 o 
   4   1   3    29308.83    30261.66    702.70 o 
   5   1   3      473.06      456.04     47.64 o 
   6   1   3    29796.56    29939.57    708.29 o 
   7   1   3     1028.95     1144.19     78.15 o 
   8   1   3      410.13      443.47     69.77 o 
   9   1   3     1218.75     1414.05    101.98 o 
  10   1   3     3092.56     3206.06    202.72 o 
  11   1   3      175.16     -166.18    160.79 o 
  12   1   3        2.14     -132.10    227.04 o 
  13   1   3     4252.45     4478.93    474.73 o 
 -17   2   3      108.69      185.76    359.14 o 
 -16   2   3      298.88      639.85    363.27 o 
 -15   2   3        7.60       50.60    204.34 o 
 -14   2   3       11.37     -122.11    143.61 o 
 -13   2   3     2270.87     2022.11    193.39 o 
 -12   2   3     1405.50     1555.87    221.75 o 
 -11   2   3      547.17      620.71    107.96 o 
 -10   2   3    11883.18    11364.02    333.72 o 
  -9   2   3     1712.96     1783.94    117.84 o 
  -8   2   3      230.24      143.61     69.82 o 
  -7   2   3     4218.16     3988.29    147.37 o 
  -6   2   3     4541.35     4499.94    152.57 o 
  -5   2   3       69.38       11.25     49.74 o 
  -4   2   3     5207.32     4770.31    145.11 o 
  -3   2   3   233506.88   230093.97   5192.05 o 
  -2   2   3      365.92      371.16     37.55 o 
  -1   2   3     2825.52     2818.78     86.16 o 
   0   2   3   142287.36   140990.59   3675.89 o 
   1   2   3      956.79     1048.86    105.27 o 
   2   2   3     1450.36     1476.44     93.27 o 
   3   2   3    52120.74    54151.53   1764.52 o 
   4   2   3      395.96      462.02     53.46 o 
   5   2   3      193.31      333.03     60.34 o 
   6   2   3     1821.81     1600.63     79.00 o 
   7   2   3     8195.64     8280.44    235.95 o 
   8   2   3     1703.99     1725.00     98.31 o 
   9   2   3    10937.60    10854.03    363.53 o 
  10   2   3    14605.12    14062.10    453.22 o 
  11   2   3       80.31     -138.95    224.98 o 
  12   2   3        4.58       -4.13    177.51 o 
  13   2   3      763.56      705.90    293.09 o 
  14   2   3        7.59      231.17    284.84 o 
 -17   3   3       49.34      111.46    367.40 o 
 -16   3   3      517.64      470.60    359.14 o 
 -15   3   3        5.95      317.86    321.99 o 
 -14   3   3      140.72      232.67    161.12 o 
 -13   3   3      173.63       43.39    151.31 o 
 -12   3   3     1236.83     1347.91    239.82 o 
 -11   3   3       62.03      -19.48    116.64 o 
 -10   3   3     5351.92     5961.32    303.28 o 
  -9   3   3      519.59      692.33    129.13 o 
  -8   3   3       40.19     -108.36     72.24 o 
  -7   3   3      118.73       83.15     62.97 o 
  -6   3   3     1365.26     1394.81     89.37 o 
  -5   3   3      162.97      219.32     52.51 o 
  -4   3   3     2545.23     2388.31     98.45 o 
  -3   3   3    92412.66    95268.30   2170.30 o 
  -2   3   3     4611.14     4151.70    125.12 o 
  -1   3   3     6204.01     6024.15    164.04 o 
   0   3   3      179.79      186.07     32.64 o 
   1   3   3     3653.52     3375.82    134.49 o 
   2   3   3     3218.14     3194.23    157.54 o 
   3   3   3     5944.38     6371.04    261.14 o 
   4   3   3       61.43       54.70     44.51 o 
   5   3   3       54.48      190.10     84.05 o 
   6   3   3     1066.34     1133.08     92.79 o 
   7   3   3    18890.23    20533.40    596.01 o 
   8   3   3      125.24      -34.00     83.21 o 
   9   3   3     1146.66     1726.25    212.28 o 
  10   3   3      339.70      197.50    139.29 o 
  11   3   3      960.52     1580.28    206.69 o 
  12   3   3      414.05      499.30    237.36 o 
  13   3   3      306.76      345.16    203.33 o 
  14   3   3      444.72      615.08    334.37 o 
  15   3   3        1.57      111.46    321.99 o 
 -17   4   3       70.15     -268.32    371.52 o 
 -16   4   3      387.48      230.02    246.54 o 
 -15   4   3      527.36      619.21    363.27 o 
 -14   4   3      270.05      321.99    326.12 o 
 -13   4   3      425.07      500.34    163.22 o 
 -12   4   3      282.83      352.52    242.66 o 
 -11   4   3        3.31       53.05    120.01 o 
 -10   4   3     5192.30     5203.49    250.40 o 
  -9   4   3      768.09      916.28     98.06 o 
  -8   4   3     1016.57      883.48     95.49 o 
  -7   4   3     3657.32     3438.64    143.34 o 
  -6   4   3     5890.48     6162.81    195.05 o 
  -5   4   3     2165.68     2129.00    101.68 o 
  -4   4   3     5539.61     5611.49    182.32 o 
  -3   4   3      489.29      419.08     56.60 o 
  -2   4   3        5.59       52.86     41.06 o 
  -1   4   3      273.64      185.85     42.12 o 
   0   4   3    63357.87    62059.46   1421.57 o 
   1   4   3      439.92      425.24     53.97 o 
   2   4   3      286.23      295.54     38.56 o 
   3   4   3     4553.23     4317.15    154.14 o 
   4   4   3     6070.95     6277.01    209.46 o 
   5   4   3     1540.99     1568.51     94.93 o 
   6   4   3       94.93      113.93     68.29 o 
   7   4   3    20745.02    21092.40    612.41 o 
   8   4   3       32.33       35.90     85.51 o 
   9   4   3      673.75      823.98    163.38 o 
  10   4   3     1435.01     1065.07    282.77 o 
  11   4   3      310.22      308.92    176.44 o 
  12   4   3     2377.67     2300.20    261.93 o 
  13   4   3     1472.61     1331.67    371.52 o 
  14   4   3      264.18      -45.41    313.73 o 
  15   4   3      408.67     1003.12    392.16 o 
  16   4   3      283.69     1007.24    408.68 o 
 -16   5   3      509.88       41.59    270.39 o 
 -15   5   3        5.50      -86.54    235.95 o 
 -14   5   3       79.85     -363.27    309.60 o 
 -13   5   3     1405.38     1601.68    388.04 o 
 -12   5   3        4.18        9.29    134.07 o 
 -11   5   3       36.97     -120.18    124.87 o 
 -10   5   3     1091.77     1004.47    143.55 o 
  -9   5   3     3696.83     3661.27    252.08 o 
  -8   5   3      114.01       82.75     75.72 o 
  -7   5   3     5139.20     4843.94    178.83 o 
  -6   5   3    15991.07    15105.09    455.81 o 
  -5   5   3       16.94       38.30     64.35 o 
  -4   5   3    13341.42    14230.06    368.46 o 
  -3   5   3     9547.04     9478.31    258.68 o 
  -2   5   3       95.83      -24.31     72.10 o 
  -1   5   3      210.35      157.32     51.24 o 
   0   5   3      190.27      233.94     58.24 o 
   1   5   3      558.70      659.87     58.47 o 
   2   5   3      227.04      156.31     58.39 o 
   3   5   3    34317.53    34224.81    804.94 o 
   4   5   3     6436.23     6222.81    216.24 o 
   5   5   3       51.79       42.88     61.11 o 
   6   5   3     9839.09    10111.04    326.37 o 
   7   5   3     7237.28     7012.62    596.50 o 
   8   5   3       22.21      -19.80    135.14 o 
   9   5   3      597.52      458.98    373.59 o 
  10   5   3     2863.08     2799.48    257.33 o 
  11   5   3       28.03      187.83    189.73 o 
  12   5   3      443.54      730.11    215.21 o 
  13   5   3     1578.26     1975.82    275.65 o 
  14   5   3       81.51       18.23    227.13 o 
  15   5   3        3.97      -16.51    379.78 o 
  16   5   3     1449.87      854.51    458.21 o 
 -16   6   3      307.81       77.18    284.59 o 
 -15   6   3      114.15      -31.60    248.95 o 
 -14   6   3      500.05      811.42    252.69 o 
 -13   6   3      156.29      382.82    231.38 o 
 -12   6   3       11.94     -408.68    272.45 o 
 -11   6   3      199.16      376.50    183.70 o 
 -10   6   3     1335.54     1329.45    307.54 o 
  -9   6   3       31.10      137.04    107.88 o 
  -8   6   3      276.43      182.55    104.65 o 
  -7   6   3     5245.94     5069.36    288.38 o 
  -6   6   3    36371.89    35584.91    860.64 o 
  -5   6   3      522.16      732.28     85.82 o 
  -4   6   3     5647.85     4883.82    169.70 o 
  -3   6   3    18169.53    19368.43    486.35 o 
  -2   6   3       74.11      137.91     70.68 o 
  -1   6   3     1107.82     1112.92     80.88 o 
   0   6   3    10231.59    10844.67    289.30 o 
   1   6   3     3149.52     3123.02    121.50 o 
   2   6   3     2533.35     2696.62    111.83 o 
   3   6   3      211.64      256.48     70.31 o 
   4   6   3     6591.78     6366.54    189.91 o 
   5   6   3      776.34      717.02    127.16 o 
   6   6   3      838.02      806.68    106.46 o 
   7   6   3     1324.60     1327.32    233.23 o 
   8   6   3       65.34        2.30    151.45 o 
   9   6   3     1821.73     1702.45    221.58 o 
  10   6   3    14742.12    14935.82    639.87 o 
  11   6   3       79.96      121.67    190.78 o 
  12   6   3      836.01      870.29    246.02 o 
  13   6   3      330.60      420.78    230.40 o 
  14   6   3     1439.60     1542.84    421.06 o 
  15   6   3      168.49      535.92    271.51 o 
 -16   7   3       35.53       29.23    289.11 o 
 -15   7   3       48.70     -424.54    348.82 o 
 -14   7   3       71.57      651.06    266.79 o 
 -13   7   3     1386.49     1597.40    295.64 o 
 -12   7   3      608.92      287.48    321.99 o 
 -11   7   3      558.82      380.09    421.06 o 
 -10   7   3     1736.64     1689.93    247.68 o 
  -9   7   3      274.31      244.93    260.07 o 
  -8   7   3       43.84      -26.51    305.48 o 
  -7   7   3      205.54      154.83    122.78 o 
  -6   7   3      268.28      325.26     95.19 o 
  -5   7   3      449.99      359.54     94.48 o 
  -4   7   3     1481.85     1524.55    168.63 o 
  -3   7   3     4737.17     4974.82    177.68 o 
  -2   7   3     8554.09     8518.42    249.11 o 
  -1   7   3    10006.59    10145.38    284.30 o 
   0   7   3      853.91      846.43     83.18 o 
   1   7   3     9039.86     8808.90    252.86 o 
   2   7   3     1205.59     1237.64     90.69 o 
   3   7   3     1120.93     1413.14     92.90 o 
   4   7   3     1921.30     2218.23    130.91 o 
   5   7   3        2.16     -134.26    137.65 o 
   6   7   3     3401.31     3159.60    249.25 o 
   7   7   3     1315.36     1235.54    208.47 o 
   8   7   3       54.75      359.54    191.95 o 
   9   7   3     2865.75     3219.48    282.01 o 
  10   7   3      299.81      304.53    406.61 o 
  11   7   3      769.69     1038.17    238.88 o 
  12   7   3      480.23      758.70    256.84 o 
  13   7   3      691.41      330.29    253.89 o 
  14   7   3       60.70      565.41    275.65 o 
  15   7   3        7.69       44.76    275.65 o 
 -15   8   3       19.83      111.64    297.35 o 
 -14   8   3       77.79     -323.40    246.33 o 
 -13   8   3      218.57      156.87    247.91 o 
 -12   8   3      107.78      -79.72    214.53 o 
 -11   8   3      306.19      588.01    499.49 o 
 -10   8   3     2629.83     2500.23    489.17 o 
  -9   8   3     1038.07     1181.92    229.93 o 
  -8   8   3        3.70       34.40    118.25 o 
  -7   8   3      105.02      -54.04    108.66 o 
  -6   8   3     1890.54     1880.66    179.94 o 
  -5   8   3      464.66      394.62     93.15 o 
  -4   8   3       87.64       83.47     99.77 o 
  -3   8   3     2555.42     2672.08    140.49 o 
  -2   8   3     2724.05     2565.38    134.14 o 
  -1   8   3     7738.36     7888.24    245.55 o 
   0   8   3     1066.32      946.36     95.99 o 
   1   8   3     2607.53     2808.98    246.67 o 
   2   8   3     1616.05     1609.47    108.89 o 
   3   8   3     1332.65     1470.88    106.43 o 
   4   8   3      139.89       29.61     90.92 o 
   5   8   3      201.76      186.23    167.19 o 
   6   8   3       73.77      -51.70    147.21 o 
   7   8   3     5222.33     5803.65    439.64 o 
   8   8   3      953.53     1352.04    217.10 o 
   9   8   3      459.62      581.61    216.08 o 
  10   8   3     1979.59     1813.25    528.39 o 
  11   8   3       47.71      251.81    219.20 o 
  12   8   3      360.42      214.27    264.20 o 
  13   8   3      220.14      -43.15    260.26 o 
  14   8   3        1.37       31.04    270.95 o 
 -14   9   3        3.17     -100.30    267.35 o 
 -13   9   3       66.37     -150.67    233.52 o 
 -12   9   3      184.74     -123.27    250.83 o 
 -11   9   3      138.99      448.34    276.58 o 
 -10   9   3      123.69      289.29    223.17 o 
  -9   9   3      698.93      780.36    230.10 o 
  -8   9   3      507.34      334.57    141.09 o 
  -7   9   3     1051.97     1259.35    157.04 o 
  -6   9   3      463.59      465.06    126.21 o 
  -5   9   3     1983.39     2048.39    141.58 o 
  -4   9   3      307.45      274.88     95.21 o 
  -3   9   3      263.96      120.07     93.08 o 
  -2   9   3     1322.49     1506.55    121.27 o 
  -1   9   3     2512.30     3002.15    154.56 o 
   0   9   3      953.29     1018.53    117.97 o 
   1   9   3      539.69      651.04    100.35 o 
   2   9   3     2727.27     2764.21    147.91 o 
   3   9   3      916.13      839.77    166.32 o 
   4   9   3     1073.24     1027.61    186.81 o 
   5   9   3     2029.83     1950.52    233.23 o 
   6   9   3     2442.30     1970.26    577.93 o 
   7   9   3    11104.97    12058.03    780.20 o 
   8   9   3       42.79       67.38    189.67 o 
   9   9   3      843.08      748.24    231.71 o 
  10   9   3      242.73       54.47    223.34 o 
  11   9   3      203.26      332.96    245.09 o 
  12   9   3      318.10      379.87    398.36 o 
  13   9   3       35.29      -63.38    272.82 o 
  14   9   3       78.79      378.86    305.83 o 
 -14  10   3      383.81      287.73    336.44 o 
 -13  10   3        7.02      156.21    291.20 o 
 -12  10   3       20.84      -96.64    293.09 o 
 -11  10   3       11.40      -41.28    242.27 o 
 -10  10   3     1543.51     1191.50    279.08 o 
  -9  10   3      921.25     1266.94    286.90 o 
  -8  10   3        4.44     -114.47    205.03 o 
  -7  10   3      591.80      586.58    155.28 o 
  -6  10   3      202.39       75.43    173.46 o 
  -5  10   3      824.12     1153.72    195.07 o 
  -4  10   3     1491.51     1549.50    138.51 o 
  -3  10   3     1622.98     1800.78    149.55 o 
  -2  10   3       55.87      -96.71     97.96 o 
  -1  10   3      469.60      383.42    102.90 o 
   0  10   3        9.65       16.20     95.83 o 
   1  10   3     1468.97     1407.15    127.52 o 
   2  10   3      902.33     1042.29    118.48 o 
   3  10   3     1720.43     1991.93    170.03 o 
   4  10   3     3964.11     3919.82    298.93 o 
   5  10   3       10.05      108.06    180.91 o 
   6  10   3      664.53      705.73    213.02 o 
   7  10   3     1689.78     1552.86    251.87 o 
   8  10   3       12.86       -4.22    202.48 o 
   9  10   3       43.96      -47.87    217.33 o 
  10  10   3      172.79      137.76    247.79 o 
  11  10   3      231.18      261.56    303.41 o 
  12  10   3       26.08      182.07    289.55 o 
  13  10   3       16.55      106.01    317.86 o 
 -13  11   3        9.97      -59.58    292.48 o 
 -12  11   3        6.34      211.66    297.05 o 
 -11  11   3        3.03       49.36    274.34 o 
 -10  11   3      325.12      373.23    398.36 o 
  -9  11   3       22.01     -146.06    247.68 o 
  -8  11   3      296.31      467.59    236.22 o 
  -7  11   3      577.56      761.24    262.13 o 
  -6  11   3      627.25      737.68    160.60 o 
  -5  11   3      813.95      928.43    166.83 o 
  -4  11   3     1415.77     1362.16    148.48 o 
  -3  11   3       46.75        2.83    112.31 o 
  -2  11   3       91.03      -31.77    112.62 o 
  -1  11   3      143.83      104.42    109.87 o 
   0  11   3        6.36       48.43    125.12 o 
   1  11   3     2700.19     2647.75    252.63 o 
   2  11   3      965.46     1515.23    171.68 o 
   3  11   3       25.87     -189.64    332.31 o 
   4  11   3       42.27       65.17    243.55 o 
   5  11   3      700.20      714.98    226.21 o 
   6  11   3        1.75      -36.80    205.40 o 
   7  11   3     1739.45     1629.60    305.48 o 
   8  11   3       50.33     -193.30    217.10 o 
   9  11   3       29.38       59.44    240.70 o 
  10  11   3      107.22       24.27    254.80 o 
  11  11   3      492.73      648.33    292.82 o 
  12  11   3        7.58      -91.63    283.10 o 
 -12  12   3      114.36      213.15    321.99 o 
 -11  12   3      419.47      312.21    284.59 o 
 -10  12   3      184.67     -130.20    275.74 o 
  -9  12   3       37.45     -363.10    242.06 o 
  -8  12   3      207.25      166.91    238.88 o 
  -7  12   3      144.30     -162.31    228.01 o 
  -6  12   3       25.41     -188.06    209.19 o 
  -5  12   3       84.82      -54.11    150.88 o 
  -4  12   3      433.92      482.29    164.14 o 
  -3  12   3       26.66       59.75    172.79 o 
  -2  12   3      116.65      -47.96    121.16 o 
  -1  12   3      716.72      757.13    138.65 o 
   0  12   3      491.11      502.27    130.04 o 
   1  12   3      277.92      400.85    154.77 o 
   2  12   3      157.53      -50.50    229.11 o 
   3  12   3      102.14      421.99    214.53 o 
   4  12   3     2942.33     2961.39    474.73 o 
   5  12   3      113.90      116.36    217.99 o 
   6  12   3      677.89      564.64    246.54 o 
   7  12   3      500.35       96.15    229.13 o 
   8  12   3      562.80      356.54    263.19 o 
   9  12   3      440.92      914.91    313.73 o 
  10  12   3       62.82       71.65    499.49 o 
  11  12   3      591.92      841.65    333.07 o 
 -11  13   3      118.71     -251.16    305.83 o 
 -10  13   3      112.41     -421.69    281.13 o 
  -9  13   3        5.92      -42.25    493.30 o 
  -8  13   3       93.91      125.41    280.71 o 
  -7  13   3       15.26      143.37    365.33 o 
  -6  13   3      129.01       49.54    251.03 o 
  -5  13   3       96.22      -67.88    324.05 o 
  -4  13   3       82.79       91.30    169.24 o 
  -3  13   3      181.62      138.53    171.40 o 
  -2  13   3      205.49       87.18    171.00 o 
  -1  13   3      423.05      412.18    143.30 o 
   0  13   3      358.04      248.51    173.98 o 
   1  13   3      934.38     1147.60    233.30 o 
   2  13   3       26.50      -94.42    255.94 o 
   3  13   3       33.60       34.65    221.61 o 
   4  13   3      462.55      371.52    236.38 o 
   5  13   3       99.02       28.19    220.25 o 
   6  13   3        5.05      399.65    250.83 o 
   7  13   3      237.15      181.99    255.10 o 
   8  13   3      255.81        5.19    270.29 o 
   9  13   3       31.53      121.21    272.71 o 
  10  13   3       17.96     -133.12    299.18 o 
  -9  14   3       52.44       84.48    307.86 o 
  -8  14   3       68.93      360.46    291.50 o 
  -7  14   3      118.53      381.73    416.93 o 
  -6  14   3      321.22      489.10    553.16 o 
  -5  14   3        0.42     -223.95    237.24 o 
  -4  14   3        5.84       -6.33    246.33 o 
  -3  14   3       22.28      -46.51    176.42 o 
  -2  14   3      887.75      920.98    243.15 o 
  -1  14   3      707.79      622.95    165.64 o 
   0  14   3       94.67      164.01    215.77 o 
   1  14   3       21.13      109.58    230.38 o 
   2  14   3       55.87      293.74    232.15 o 
   3  14   3       18.55     -215.76    222.94 o 
   4  14   3       59.94       12.50    443.77 o 
   5  14   3      126.50       41.76    250.83 o 
   6  14   3       88.26     -367.48    244.99 o 
   7  14   3       78.68     -100.70    269.99 o 
   8  14   3      290.41      531.15    335.34 o 
  -7  15   3       41.17     -148.34    338.50 o 
  -6  15   3       25.63      320.64    499.49 o 
  -5  15   3      100.91      217.45    286.18 o 
  -4  15   3      793.71      303.04    311.67 o 
  -3  15   3       23.28     -352.28    234.85 o 
  -2  15   3      215.89       40.94    201.33 o 
  -1  15   3       18.69       53.66    317.86 o 
   0  15   3      120.93      253.71    342.63 o 
   1  15   3        0.72     -189.94    234.64 o 
   2  15   3      414.48      297.10    299.28 o 
   3  15   3       59.18      340.43    262.66 o 
   4  15   3      325.96      710.21    288.80 o 
   5  15   3      439.04     -159.25    272.63 o 
   6  15   3        0.02     -340.87    346.76 o 
  -4  16   3       10.80     -278.21    279.49 o 
  -3  16   3      132.30     -144.48    371.52 o 
  -1  16   3       63.60     -371.52    359.14 o 
   0  16   3       46.11     -383.91    346.76 o 
   1  16   3      549.70       82.42    256.67 o 
   2  16   3        7.75     -372.09    248.06 o 
   3  16   3        8.56      145.43    283.69 o 
 -17   0   4        0.31        4.13    338.50 o 
 -16   0   4     3311.70     3566.64    487.11 o 
 -15   0   4       27.41     -173.38    288.96 o 
 -14   0   4      118.57     -235.30    251.81 o 
 -13   0   4     7553.95     6593.11    369.02 o 
 -12   0   4      990.42      970.50    176.15 o 
 -11   0   4      544.10      358.62    139.75 o 
 -10   0   4     6314.69     5807.54    297.05 o 
  -9   0   4     1812.44     1723.97    169.00 o 
  -8   0   4       10.53       43.28     93.27 o 
  -7   0   4     9234.71     8190.97    817.35 o 
  -6   0   4    49368.26    46048.11   1528.06 o 
  -5   0   4     4079.73     3953.00    187.85 o 
  -4   0   4     3949.13     3756.43    172.15 o 
  -3   0   4    29711.09    29278.95    970.55 o 
  -2   0   4      917.73      959.08     68.55 o 
  -1   0   4        6.09       -0.65     27.62 o 
   0   0   4     5763.06     4955.01    180.91 o 
   1   0   4     3977.44     3986.41    150.14 o 
   2   0   4     3336.12     3502.16    138.63 o 
   3   0   4   103635.35   106011.04   3391.85 o 
   4   0   4      178.14      243.99     55.23 o 
   5   0   4    10094.81    10048.74    364.73 o 
   6   0   4    21660.32    21623.41    739.75 o 
   7   0   4    51720.15    55841.25   1831.57 o 
   8   0   4     5635.22     4857.17    301.35 o 
   9   0   4      301.19      355.65    152.74 o 
  10   0   4       82.65       76.95    117.54 o 
  11   0   4      329.49      177.51    202.27 o 
  12   0   4      165.98      313.73    243.55 o 
 -17   1   4       56.29     -119.71    350.88 o 
 -16   1   4      147.59       19.64    215.77 o 
 -15   1   4      183.75      118.18    243.55 o 
 -14   1   4       56.72      270.41    163.94 o 
 -13   1   4     1206.49      834.84    161.12 o 
 -12   1   4      185.04      136.61    166.83 o 
 -11   1   4      808.07      933.90    116.70 o 
 -10   1   4      762.20      664.71     98.91 o 
  -9   1   4     1603.35     1579.33    117.38 o 
  -8   1   4     2272.98     2065.61    143.00 o 
  -7   1   4     5414.34     5411.71    179.05 o 
  -6   1   4      411.74      412.38     61.54 o 
  -5   1   4      235.07      195.20     48.86 o 
  -4   1   4      979.20      854.29     60.84 o 
  -3   1   4    98816.08    97979.95   3151.03 o 
  -2   1   4     1337.08     1192.81     55.55 o 
  -1   1   4      396.97      412.55     52.43 o 
   0   1   4    29928.24    29829.56    794.43 o 
   1   1   4     5445.82     5894.54    176.24 o 
   2   1   4     3707.96     3694.98    121.21 o 
   3   1   4      244.78      340.21     33.91 o 
   4   1   4    10863.38    10706.53    266.40 o 
   5   1   4      207.46      238.73     45.74 o 
   6   1   4     1592.17     1920.00     88.38 o 
   7   1   4       32.02       52.53     55.84 o 
   8   1   4     1442.87     1485.24     97.39 o 
   9   1   4     3425.02     3741.31    153.80 o 
  10   1   4     4985.59     5314.13    231.84 o 
  11   1   4      362.89      626.85    151.64 o 
  12   1   4      482.56      189.89    239.43 o 
  13   1   4      360.54       90.82    260.07 o 
 -17   2   4        6.80     -214.66    350.88 o 
 -16   2   4        5.75     -445.83    297.22 o 
 -15   2   4        5.06     -125.90    159.58 o 
 -14   2   4       87.07      -92.22    143.55 o 
 -13   2   4     1122.10     1358.52    373.72 o 
 -12   2   4      196.53      142.08    131.76 o 
 -11   2   4      203.08      268.33     97.81 o 
 -10   2   4     1269.93     1283.24    116.92 o 
  -9   2   4      798.74      912.01    101.23 o 
  -8   2   4     1602.00     1416.27    131.78 o 
  -7   2   4     3271.26     3323.94    175.52 o 
  -6   2   4     2728.06     2606.88    207.35 o 
  -5   2   4      557.52      490.84     67.40 o 
  -4   2   4     3615.89     3547.71    120.39 o 
  -3   2   4   102892.61   104437.42   2373.10 o 
  -2   2   4     2959.13     2901.37    104.08 o 
  -1   2   4     1326.53     1423.39     67.33 o 
   0   2   4    35216.34    33862.02    903.26 o 
   1   2   4     9041.97     9063.39    261.90 o 
   2   2   4     1067.97     1189.01     90.49 o 
   3   2   4    10109.41    10396.75    449.96 o 
   4   2   4     1334.36     1267.31     75.52 o 
   5   2   4      947.01      888.49     83.90 o 
   6   2   4     3738.21     3993.42    224.76 o 
   7   2   4      113.16       37.87     52.44 o 
   8   2   4      529.16      713.94     76.19 o 
   9   2   4     4248.06     4214.73    202.38 o 
  10   2   4      868.23      826.51    161.04 o 
  11   2   4      216.12      166.80    268.32 o 
  12   2   4       58.01      -24.77    255.94 o 
  13   2   4      682.96      829.74    313.73 o 
  14   2   4       32.99     -268.32    280.71 o 
 -17   3   4      126.94      165.12    375.65 o 
 -16   3   4       34.18     -305.48    326.12 o 
 -15   3   4       82.69      -87.09    243.55 o 
 -14   3   4        4.37      196.39    239.43 o 
 -13   3   4     1435.48     1778.82    310.30 o 
 -12   3   4      313.73      497.91    142.96 o 
 -11   3   4      394.37      438.34    260.07 o 
 -10   3   4    11305.42    10792.39    374.29 o 
  -9   3   4     2209.80     2072.91    148.75 o 
  -8   3   4     1067.45     1005.71     95.35 o 
  -7   3   4     2666.46     2459.43    120.90 o 
  -6   3   4    22923.53    23449.85    577.68 o 
  -5   3   4     1423.88     1460.62     84.53 o 
  -4   3   4      111.09       98.08     46.80 o 
  -3   3   4    23679.01    22855.19    549.50 o 
  -2   3   4       65.70       36.58     37.97 o 
  -1   3   4       15.62        9.72     35.75 o 
   0   3   4    85875.89    86174.61   1959.25 o 
   1   3   4     2203.32     2290.69     95.37 o 
   2   3   4     2284.30     2266.06    361.20 o 
   3   3   4    25480.46    25417.98    866.92 o 
   4   3   4      114.06      102.23     74.05 o 
   5   3   4      320.18      362.67     99.25 o 
   6   3   4      311.55      340.31     79.36 o 
   7   3   4     3780.13     3700.85    169.90 o 
   8   3   4      334.29      463.83     92.64 o 
   9   3   4     5125.32     4462.92    674.94 o 
  10   3   4    20367.67    20402.69    772.47 o 
  11   3   4       79.06     -125.98    161.52 o 
  12   3   4      745.58      954.82    203.33 o 
  13   3   4     4761.20     5122.91    528.39 o 
  14   3   4      153.88      313.73    309.60 o 
  15   3   4       43.49      -53.66    326.12 o 
 -17   4   4       46.04     -152.74    383.91 o 
 -16   4   4      523.22      -66.05    346.76 o 
 -15   4   4      285.44      119.71    330.24 o 
 -14   4   4       60.48      -42.67    163.10 o 
 -13   4   4     1752.52     1815.39    199.09 o 
 -12   4   4      794.30      960.90    161.68 o 
 -11   4   4      219.27       51.59    118.97 o 
 -10   4   4     1487.37     1549.93    172.74 o 
  -9   4   4      495.77      573.08     94.49 o 
  -8   4   4        0.21      -96.43     70.85 o 
  -7   4   4     3002.23     2885.33    196.03 o 
  -6   4   4      671.27      476.52     70.02 o 
  -5   4   4     2247.03     2422.02    129.30 o 
  -4   4   4     4662.71     4863.73    158.96 o 
  -3   4   4     5108.15     5385.75    164.46 o 
  -2   4   4     1756.85     1752.12     84.38 o 
  -1   4   4     1532.17     1383.41     91.16 o 
   0   4   4     2845.45     2784.61     99.53 o 
   1   4   4    12998.98    12321.41    308.03 o 
   2   4   4     1282.99     1246.21     89.62 o 
   3   4   4     9399.31     9006.22    357.49 o 
   4   4   4     2918.97     3267.31    243.74 o 
   5   4   4       97.86       11.01     51.52 o 
   6   4   4    25332.60    26193.63    735.78 o 
   7   4   4    12144.20    11842.56    375.47 o 
   8   4   4      109.82      291.69    222.91 o 
   9   4   4      181.53      292.37    355.01 o 
  10   4   4      554.36      431.99    172.78 o 
  11   4   4      542.75     1201.51    307.54 o 
  12   4   4      255.22       49.54    284.84 o 
  13   4   4       23.69      253.36    209.62 o 
  14   4   4        0.11      152.74    326.12 o 
  15   4   4        0.76      342.63    355.01 o 
 -17   5   4       51.44       -9.47    272.35 o 
 -16   5   4       96.55      -30.07    261.24 o 
 -15   5   4      399.58      590.31    350.88 o 
 -14   5   4      327.36      400.42    321.99 o 
 -13   5   4      990.29     1145.81    188.76 o 
 -12   5   4       46.88       -9.72    138.28 o 
 -11   5   4      183.87        2.52    130.98 o 
 -10   5   4      414.28      226.58    123.54 o 
  -9   5   4      679.18      603.27    101.45 o 
  -8   5   4      254.92      337.20     84.54 o 
  -7   5   4     4736.64     4635.20    203.35 o 
  -6   5   4    42985.28    44297.57   1052.34 o 
  -5   5   4     1831.71     1619.63    147.17 o 
  -4   5   4    26415.24    26574.80    744.19 o 
  -3   5   4     6518.19     7331.12    213.99 o 
  -2   5   4     4112.04     3904.05    136.11 o 
  -1   5   4     2029.31     2099.55    141.34 o 
   0   5   4     4559.83     4658.06    147.82 o 
   1   5   4     1004.41     1102.59     82.58 o 
   2   5   4      319.52      350.73     60.82 o 
   3   5   4     2756.08     2604.93    116.78 o 
   4   5   4     3229.13     2930.89    182.92 o 
   5   5   4      458.01      394.62     80.18 o 
   6   5   4     1041.17     1055.49    148.56 o 
   7   5   4    10667.01    10001.13    436.03 o 
   8   5   4      347.32       15.51    144.47 o 
   9   5   4     1315.87     1179.69    470.60 o 
  10   5   4     4203.61     3800.87    817.35 o 
  11   5   4      271.28       39.78    175.14 o 
  12   5   4      220.74      152.42    336.44 o 
  13   5   4       48.79        0.73    205.03 o 
  14   5   4      641.29      453.89    317.86 o 
  15   5   4      245.23      227.04    396.29 o 
 -16   6   4      332.93      688.49    295.40 o 
 -15   6   4        1.09     -112.58    388.04 o 
 -14   6   4      344.45      371.52    355.01 o 
 -13   6   4      184.96       90.82    317.86 o 
 -12   6   4       19.13     -154.98    144.53 o 
 -11   6   4        4.11      -84.84    158.16 o 
 -10   6   4      525.87      607.71    190.50 o 
  -9   6   4       34.87      122.04    113.09 o 
  -8   6   4       23.38      129.55     95.93 o 
  -7   6   4       43.45      -23.90     78.73 o 
  -6   6   4    32287.85    30537.38    750.82 o 
  -5   6   4      856.09      887.95    106.06 o 
  -4   6   4     4383.77     4190.46    158.19 o 
  -3   6   4    24085.84    26391.93    645.41 o 
  -2   6   4     2131.20     2197.55    144.60 o 
  -1   6   4      705.27      663.09     76.86 o 
   0   6   4     2446.82     2671.96    136.02 o 
   1   6   4     3826.29     3825.81    163.26 o 
   2   6   4     1087.84     1137.63    137.74 o 
   3   6   4      266.17      307.87     57.51 o 
   4   6   4    16185.07    16619.63    417.37 o 
   5   6   4       55.64      -48.19     68.28 o 
   6   6   4     3464.18     3157.22    542.84 o 
   7   6   4     2926.64     2916.06    237.36 o 
   8   6   4        0.18      -84.85    224.98 o 
   9   6   4     2716.76     3024.23    279.08 o 
  10   6   4     1463.86     1437.86    501.56 o 
  11   6   4       13.75     -250.13    196.63 o 
  12   6   4        3.76     -145.18    239.43 o 
  13   6   4     3131.59     3230.32    369.46 o 
  14   6   4      438.23      594.30    266.84 o 
  15   6   4        0.10      123.84    400.42 o 
 -16   7   4        0.82      297.60    284.50 o 
 -15   7   4       15.06     -144.04    280.71 o 
 -14   7   4      172.39      227.09    332.31 o 
 -13   7   4     1194.29     2046.37    336.44 o 
 -12   7   4       50.64       20.64    301.35 o 
 -11   7   4      536.35      482.52    180.51 o 
 -10   7   4     3679.26     3873.94    658.42 o 
  -9   7   4      127.60      165.91    126.86 o 
  -8   7   4      213.63      219.57    117.54 o 
  -7   7   4      108.22       -9.43     98.06 o 
  -6   7   4      215.93      205.77     86.82 o 
  -5   7   4        3.29      -48.79     85.80 o 
  -4   7   4      527.31      468.77     83.74 o 
  -3   7   4     2104.53     1783.92    154.85 o 
  -2   7   4      544.83      580.54     93.37 o 
  -1   7   4     3800.78     3621.82    147.48 o 
   0   7   4     9063.22     8981.40    256.91 o 
   1   7   4     2502.37     2798.81    126.05 o 
   2   7   4      300.09      198.41     67.44 o 
   3   7   4     1446.14     1622.82     97.97 o 
   4   7   4     7487.01     7329.88    401.23 o 
   5   7   4       75.96       46.08    133.42 o 
   6   7   4      696.79     1003.10    233.23 o 
   7   7   4       57.36     -221.08    147.39 o 
   8   7   4        0.52      140.46    170.29 o 
   9   7   4      795.53      823.88    214.66 o 
  10   7   4      321.77      126.67    194.10 o 
  11   7   4      934.64     1508.18    259.77 o 
  12   7   4      324.11       81.27    220.10 o 
  13   7   4      814.59      818.48    269.56 o 
  14   7   4      606.80      923.00    303.27 o 
  15   7   4       18.50      -41.98    293.26 o 
 -15   8   4        0.81       19.64    305.48 o 
 -14   8   4        2.54      -36.91    311.67 o 
 -13   8   4       56.03      177.53    305.48 o 
 -12   8   4       82.80       -6.77    264.20 o 
 -11   8   4       73.02       -8.88    388.04 o 
 -10   8   4     7684.80     7907.48    408.62 o 
  -9   8   4     8130.06     8474.25    415.46 o 
  -8   8   4      549.78      624.03    511.88 o 
  -7   8   4     3497.89     3167.99    232.63 o 
  -6   8   4     1448.52     1323.61    134.89 o 
  -5   8   4      136.14      -12.86     92.08 o 
  -4   8   4      353.28      506.16    289.58 o 
  -3   8   4       11.17      -14.59     78.70 o 
  -2   8   4     2996.83     3183.62    151.61 o 
  -1   8   4    10092.39    10247.35    296.07 o 
   0   8   4      568.20      798.19    109.04 o 
   1   8   4     9064.19     9464.24    276.33 o 
   2   8   4     1604.56     2126.80    136.69 o 
   3   8   4      556.94      465.94     83.63 o 
   4   8   4     4034.13     4081.13    279.81 o 
   5   8   4      268.85      252.95    153.23 o 
   6   8   4       53.40      115.21    158.58 o 
   7   8   4     7383.30     7349.99    445.83 o 
   8   8   4      483.90      642.72    209.80 o 
   9   8   4      555.67      546.82    396.29 o 
  10   8   4      608.94      671.00    237.84 o 
  11   8   4     1148.95     1155.26    264.43 o 
  12   8   4      895.08     1190.90    276.83 o 
  13   8   4       80.01       39.47    328.18 o 
  14   8   4      182.55      232.77    286.01 o 
 -14   9   4       84.27        4.13    326.12 o 
 -13   9   4      168.54     -112.11    256.42 o 
 -12   9   4      156.31      343.90    240.80 o 
 -11   9   4      125.66     -101.23    222.60 o 
 -10   9   4     1794.63     1184.53    258.22 o 
  -9   9   4     4568.00     4610.14    262.01 o 
  -8   9   4      168.13      322.81    141.56 o 
  -7   9   4     2024.69     2067.00    178.07 o 
  -6   9   4      501.75      443.12    133.66 o 
  -5   9   4      341.62      249.58    110.23 o 
  -4   9   4     2961.48     2741.80    156.82 o 
  -3   9   4      365.03      433.72    115.00 o 
  -2   9   4     1445.62     1518.72    124.20 o 
  -1   9   4        6.07       75.02     83.02 o 
   0   9   4     2841.01     3194.59    200.80 o 
   1   9   4      272.89      219.88     88.39 o 
   2   9   4      784.78      738.15    100.55 o 
   3   9   4     1968.89     2037.85    159.37 o 
   4   9   4      107.67       12.38    154.71 o 
   5   9   4      180.95       69.18    288.96 o 
   6   9   4     2844.29     2524.51    259.35 o 
   7   9   4    20803.16    18908.36    770.34 o 
   8   9   4       21.80     -147.77    194.10 o 
   9   9   4      119.41     -107.33    206.13 o 
  10   9   4      512.34      629.94    239.74 o 
  11   9   4      462.62     -164.53    237.36 o 
  12   9   4      125.69      128.17    408.68 o 
  13   9   4        2.18     -297.79    352.95 o 
 -14  10   4      175.21      728.15    480.92 o 
 -13  10   4        2.46      -36.05    301.35 o 
 -12  10   4        8.56       50.60    255.30 o 
 -11  10   4       22.38     -304.90    240.80 o 
 -10  10   4      107.07      -78.67    227.62 o 
  -9  10   4      409.31       40.61    215.77 o 
  -8  10   4      323.95      333.96    152.06 o 
  -7  10   4      246.09      231.67    164.55 o 
  -6  10   4       67.42      255.32    137.84 o 
  -5  10   4     1256.66     1458.08    144.32 o 
  -4  10   4     1251.35     1393.59    159.58 o 
  -3  10   4      532.52      639.85    116.24 o 
  -2  10   4     1555.42     1629.20    160.28 o 
  -1  10   4      389.47      367.40    108.55 o 
   0  10   4      542.73      581.41    111.61 o 
   1  10   4      846.70      894.10    117.88 o 
   2  10   4      299.33      250.80    102.45 o 
   3  10   4      903.06     1032.31    198.49 o 
   4  10   4     1105.85     1111.22    235.30 o 
   5  10   4     2316.45     2256.79    338.50 o 
   6  10   4      452.00      224.31    243.55 o 
   7  10   4      279.39      231.94    202.10 o 
   8  10   4     1426.66     1729.94    274.91 o 
   9  10   4        2.81     -181.88    220.89 o 
  10  10   4       67.50       19.91    247.29 o 
  11  10   4       13.20     -168.97    253.50 o 
  12  10   4        6.54      162.50    273.89 o 
  13  10   4       15.56     -398.46    265.64 o 
 -13  11   4      336.32      -50.20    297.35 o 
 -12  11   4      303.99      125.13    707.96 o 
 -11  11   4      325.67     -142.00    259.59 o 
 -10  11   4       11.59     -213.66    241.80 o 
  -9  11   4        8.77     -143.88    232.04 o 
  -8  11   4      286.57      -72.19    260.07 o 
  -7  11   4      361.58      446.55    164.43 o 
  -6  11   4      699.86      456.75    162.11 o 
  -5  11   4      412.22      321.32    151.78 o 
  -4  11   4     3506.45     3730.63    201.92 o 
  -3  11   4       77.75      -14.48    109.84 o 
  -2  11   4      249.38      407.31    121.43 o 
  -1  11   4      718.29      552.35    124.20 o 
   0  11   4       58.83       24.65    103.52 o 
   1  11   4      869.95      948.69    155.89 o 
   2  11   4      419.50       83.84    173.22 o 
   3  11   4       34.25     -119.78    184.92 o 
   4  11   4     4686.05     4785.61    348.73 o 
   5  11   4        2.55     -391.42    400.42 o 
   6  11   4      653.78      642.26    447.89 o 
   7  11   4      428.98      304.58    234.96 o 
   8  11   4        9.40      -31.75    355.01 o 
   9  11   4      153.99       85.60    248.03 o 
  10  11   4       16.22       85.12    261.14 o 
  11  11   4      315.02       46.89    277.12 o 
  12  11   4        5.83     -395.60    275.05 o 
 -12  12   4      176.50      -53.73    297.35 o 
 -11  12   4      212.06      155.78    292.04 o 
 -10  12   4      817.91      939.31    304.99 o 
  -9  12   4      785.76      606.82    274.91 o 
  -8  12   4        4.76     -262.96    218.69 o 
  -7  12   4     1750.00     1884.44    443.77 o 
  -6  12   4       92.07      241.86    167.41 o 
  -5  12   4       24.93      122.93    164.80 o 
  -4  12   4      231.21      122.38    158.99 o 
  -3  12   4      628.26      620.26    145.07 o 
  -2  12   4      271.08     -123.85    118.53 o 
  -1  12   4      438.01      304.94    126.11 o 
   0  12   4      112.83      175.54    120.23 o 
   1  12   4      677.77      689.49    218.69 o 
   2  12   4        0.96       69.20    185.34 o 
   3  12   4      623.46      765.31    230.10 o 
   4  12   4     3897.96     4309.63    429.32 o 
   5  12   4       28.43      -52.77    215.06 o 
   6  12   4      137.82       74.96    266.26 o 
   7  12   4      322.56      284.84    338.50 o 
   8  12   4       51.70       86.71    253.75 o 
   9  12   4      546.27      506.92    283.69 o 
  10  12   4      394.62      -28.98    286.01 o 
  11  12   4       70.57      -39.28    300.27 o 
 -11  13   4      436.07     1062.67    344.78 o 
 -10  13   4        1.99      159.24    290.80 o 
  -9  13   4        1.47     -163.29    262.51 o 
  -8  13   4      665.18      432.72    271.51 o 
  -7  13   4      254.51       39.35    346.76 o 
  -6  13   4       23.81     -187.09    507.75 o 
  -5  13   4        2.12       -4.53    177.42 o 
  -4  13   4       79.94       77.54    168.01 o 
  -3  13   4       24.16     -110.27    184.59 o 
  -2  13   4      136.47      181.42    143.85 o 
  -1  13   4      341.39      555.61    148.63 o 
   0  13   4        3.00      312.68    205.65 o 
   1  13   4      862.79      949.39    237.24 o 
   2  13   4     1825.62     1924.59    286.01 o 
   3  13   4       27.93      -79.56    224.70 o 
   4  13   4      119.14     -326.00    217.33 o 
   5  13   4       17.46       67.46    247.91 o 
   6  13   4       12.82     -182.52    244.72 o 
   7  13   4       29.48      -60.70    250.96 o 
   8  13   4      444.17      636.39    286.97 o 
   9  13   4      171.52     1134.06    435.51 o 
  10  13   4        0.52     -101.52    300.27 o 
  -9  14   4        7.80     -176.10    291.50 o 
  -8  14   4       69.04      181.38    309.60 o 
  -7  14   4      102.00      218.01    408.68 o 
  -6  14   4       37.92     -242.04    253.88 o 
  -5  14   4      458.10      600.63    435.51 o 
  -4  14   4      230.14      152.20    194.51 o 
  -3  14   4       76.85       14.65    172.80 o 
  -2  14   4     1057.11      909.38    175.78 o 
  -1  14   4       12.20      135.23    229.11 o 
   0  14   4       44.00      147.14    212.55 o 
   1  14   4      318.66     -129.62    226.09 o 
   2  14   4      105.02      419.32    311.67 o 
   3  14   4      101.04      -43.46    234.64 o 
   4  14   4      224.43       54.53    250.83 o 
   5  14   4      557.05      683.05    281.13 o 
   6  14   4      119.29       70.87    277.26 o 
   7  14   4      210.46       14.73    528.39 o 
   8  14   4      394.90      394.10    400.42 o 
  -7  15   4       57.30      169.35    296.01 o 
  -6  15   4        5.99     -397.79    265.19 o 
  -5  15   4       53.23       54.55    270.71 o 
  -4  15   4      572.69      545.64    286.18 o 
  -3  15   4       25.74       15.11    284.76 o 
  -2  15   4       29.75     -110.36    288.96 o 
  -1  15   4       43.91      440.67    256.82 o 
   0  15   4      170.85       11.57    242.67 o 
   1  15   4      121.88      238.60    254.80 o 
   2  15   4       29.57     -130.77    244.99 o 
   3  15   4       70.35       18.21    261.93 o 
   4  15   4      538.08      180.42    268.36 o 
   5  15   4        2.53      493.19    301.85 o 
   6  15   4       11.62     -144.91    293.35 o 
  -4  16   4      105.38     -495.37    330.24 o 
  -3  16   4       17.64      152.74    383.91 o 
  -1  16   4       14.85      103.20    355.01 o 
   0  16   4        1.40      -41.28    247.91 o 
   1  16   4      396.35     -200.66    342.63 o 
   2  16   4       56.53      -94.47    267.07 o 
   3  16   4       48.27       51.90    287.24 o 
 -17   1   5        1.88      -50.96    245.14 o 
 -16   1   5      244.88     -191.09    241.49 o 
 -15   1   5      288.27      372.07    220.02 o 
 -14   1   5       93.93      218.02    151.50 o 
 -13   1   5     4205.67     4067.65    244.97 o 
 -12   1   5     2050.49     2205.78    159.38 o 
 -11   1   5       75.01       46.83     95.01 o 
 -10   1   5     2380.59     2533.82    178.39 o 
  -9   1   5       89.09      112.79     79.16 o 
  -8   1   5      916.05     1143.14     95.62 o 
  -7   1   5      178.56      136.16     63.85 o 
  -6   1   5     9197.49     8755.65    249.07 o 
  -5   1   5      916.34      837.23     67.97 o 
  -4   1   5     4114.50     3893.17    149.27 o 
  -3   1   5   105425.09    99159.45   2256.49 o 
  -2   1   5       16.87       26.00     31.00 o 
  -1   1   5     1142.18     1201.94    104.87 o 
   0   1   5    48397.77    48166.44   1101.12 o 
   1   1   5       56.67       26.31     34.31 o 
   2   1   5     2310.81     2414.67     94.15 o 
   3   1   5       31.67      139.88     32.34 o 
   4   1   5     5238.02     5259.44    148.04 o 
   5   1   5     2568.81     2620.24     98.44 o 
   6   1   5    15612.01    15116.97    378.39 o 
   7   1   5    19540.03    19495.30    482.14 o 
   8   1   5     3281.66     3443.89    207.95 o 
   9   1   5     2790.64     3196.81    175.28 o 
  10   1   5     4151.62     4633.59    222.44 o 
  11   1   5       77.35       57.79    218.79 o 
  12   1   5       12.88     -127.97    210.53 o 
 -17   2   5        2.10      194.02    363.27 o 
 -16   2   5     2049.54     1745.81    302.06 o 
 -15   2   5        2.37     -143.54    160.95 o 
 -14   2   5      149.57      232.63    157.37 o 
 -13   2   5     1185.17     1345.82    222.83 o 
 -12   2   5      953.61     1049.81    130.41 o 
 -11   2   5        4.86       98.89     93.69 o 
 -10   2   5     3568.71     3686.38    203.77 o 
  -9   2   5     7619.05     7431.35    243.49 o 
  -8   2   5     2537.97     2414.70    184.11 o 
  -7   2   5    18179.58    18377.80    472.00 o 
  -6   2   5    34198.70    32861.78    912.73 o 
  -5   2   5      333.68      305.18     53.82 o 
  -4   2   5      163.57      156.51     48.07 o 
  -3   2   5     4515.28     4162.06    136.45 o 
  -2   2   5       11.79      -40.20     34.84 o 
  -1   2   5     1114.84     1057.12     56.52 o 
   0   2   5   145369.55   146782.66   3316.87 o 
   1   2   5     5236.65     5261.10    168.06 o 
   2   2   5     1372.68     1500.56    126.01 o 
   3   2   5    14565.82    14883.24    525.39 o 
   4   2   5    12288.63    12862.34    370.75 o 
   5   2   5     5365.36     5718.48    187.69 o 
   6   2   5     4802.93     4737.27    146.63 o 
   7   2   5     2447.11     2535.43    108.16 o 
   8   2   5     1279.54     1441.30    152.62 o 
   9   2   5     4513.31     4628.35    211.30 o 
  10   2   5     7290.11     7396.19    361.44 o 
  11   2   5      102.87       -6.19    145.95 o 
  12   2   5      288.53      388.04    272.45 o 
  13   2   5     1333.38     1803.96    375.65 o 
 -17   3   5      519.21     1056.78    425.19 o 
 -16   3   5        4.48     -216.72    221.61 o 
 -15   3   5       33.33      248.69    217.94 o 
 -14   3   5       13.93      -56.93    188.26 o 
 -13   3   5      927.56     1007.36    563.48 o 
 -12   3   5       10.14     -224.54    149.69 o 
 -11   3   5       54.23       87.16    124.65 o 
 -10   3   5      440.71      692.97    122.42 o 
  -9   3   5     2079.47     2372.16    158.66 o 
  -8   3   5      371.45      323.54     90.57 o 
  -7   3   5     3978.28     3714.90    254.92 o 
  -6   3   5     7307.69     7972.80    236.46 o 
  -5   3   5      683.07      794.38    101.89 o 
  -4   3   5     2300.68     2352.32    127.51 o 
  -3   3   5       83.75      102.73     46.79 o 
  -2   3   5      249.65      250.50     45.27 o 
  -1   3   5     3008.57     2987.13    101.42 o 
   0   3   5     8071.12     8009.58    210.18 o 
   1   3   5     4584.99     4440.62    153.49 o 
   2   3   5     4249.29     4094.19    143.96 o 
   3   3   5     1674.94     1582.05    126.95 o 
   4   3   5    17711.92    18270.61    650.91 o 
   5   3   5      159.02      115.00    111.46 o 
   6   3   5    13072.21    12555.13    381.84 o 
   7   3   5     5508.87     5656.74    216.00 o 
   8   3   5       33.53      111.90    122.49 o 
   9   3   5      409.61      561.91    146.35 o 
  10   3   5       31.50       34.06    139.75 o 
  11   3   5      762.51      901.89    193.70 o 
  12   3   5      399.48      180.86    184.36 o 
  13   3   5     1582.83     1457.20    355.01 o 
  14   3   5      332.58      -28.90    309.60 o 
 -17   4   5       80.61     -152.74    367.40 o 
 -16   4   5      225.02      -43.57    232.09 o 
 -15   4   5        2.74       32.45    216.83 o 
 -14   4   5      235.40      230.96    162.90 o 
 -13   4   5     1138.17     1130.91    175.93 o 
 -12   4   5     1133.79     1385.82    208.91 o 
 -11   4   5      397.38      246.79    130.53 o 
 -10   4   5     1120.19     1209.43    121.51 o 
  -9   4   5     4556.55     4622.62    188.42 o 
  -8   4   5      216.37      286.64     81.69 o 
  -7   4   5      439.17      348.53     76.94 o 
  -6   4   5    14142.32    14105.38    375.29 o 
  -5   4   5     5385.07     5254.99    187.68 o 
  -4   4   5     9214.74     8862.34    249.55 o 
  -3   4   5        4.50      -11.47     48.40 o 
  -2   4   5     3989.94     4033.58    135.07 o 
  -1   4   5     3749.19     3442.51    119.00 o 
   0   4   5     2807.22     2674.75     98.87 o 
   1   4   5    10345.75    10351.62    263.97 o 
   2   4   5      123.80       36.97     48.25 o 
   3   4   5    16394.55    16539.62    599.80 o 
   4   4   5      352.67      626.95    110.81 o 
   5   4   5      160.37      239.93    107.53 o 
   6   4   5     1950.87     1781.21    174.64 o 
   7   4   5     1149.56     1071.33    158.90 o 
   8   4   5        4.45     -152.54    119.25 o 
   9   4   5     1065.36     1209.22    189.73 o 
  10   4   5     5847.49     5573.54    340.92 o 
  11   4   5      551.62      498.48    357.08 o 
  12   4   5       58.90       76.13    184.49 o 
  13   4   5     3352.26     3739.24    685.26 o 
  14   4   5      197.06      577.93    350.88 o 
  15   4   5       45.19     -412.80    317.86 o 
 -17   5   5       48.78       72.53    532.52 o 
 -16   5   5      749.21      247.68    383.91 o 
 -15   5   5      203.50      482.18    249.75 o 
 -14   5   5        6.17      397.42    223.34 o 
 -13   5   5     5206.40     5108.57    293.05 o 
 -12   5   5      600.19      681.42    163.08 o 
 -11   5   5       35.92     -153.98    124.91 o 
 -10   5   5       27.18     -163.43    108.96 o 
  -9   5   5     2858.61     2838.55    171.00 o 
  -8   5   5      360.90      420.08     92.08 o 
  -7   5   5      937.43      960.35    115.59 o 
  -6   5   5    26147.03    25357.64    706.97 o 
  -5   5   5        1.25      -10.19     60.44 o 
  -4   5   5    11856.50    11560.88    315.11 o 
  -3   5   5     7443.34     6668.69    201.43 o 
  -2   5   5     2370.40     2435.97    108.75 o 
  -1   5   5      851.97      906.80     73.09 o 
   0   5   5    15615.52    15317.27    385.29 o 
   1   5   5      332.13      327.32     52.89 o 
   2   5   5     1129.18     1130.71    122.51 o 
   3   5   5    20310.79    22261.54    536.23 o 
   4   5   5      642.43      832.01    131.35 o 
   5   5   5     1272.26     1381.37    121.01 o 
   6   5   5     4848.69     4298.68    425.19 o 
   7   5   5    17232.34    16864.00    653.54 o 
   8   5   5       81.59       67.44    141.61 o 
   9   5   5     1104.79     1142.58    193.31 o 
  10   5   5       52.50      -83.10    166.91 o 
  11   5   5       37.32        8.92    346.76 o 
  12   5   5      382.32      342.63    210.17 o 
  13   5   5       26.89      -82.22    212.85 o 
  14   5   5       54.24     -375.65    334.37 o 
  15   5   5        3.49     -338.50    371.52 o 
 -16   6   5      248.25      -91.23    265.58 o 
 -15   6   5       61.66      177.51    363.27 o 
 -14   6   5      562.97      701.77    359.14 o 
 -13   6   5      164.17      209.40    160.83 o 
 -12   6   5      977.00     1228.70    182.15 o 
 -11   6   5       90.84      124.61    135.01 o 
 -10   6   5      447.43      350.47    129.51 o 
  -9   6   5      336.99      320.96    122.40 o 
  -8   6   5       35.05      -78.39     84.48 o 
  -7   6   5     1472.68     1490.20    119.75 o 
  -6   6   5     9792.51     9451.75    282.35 o 
  -5   6   5      222.28       49.73    104.27 o 
  -4   6   5    10636.69     9693.20    278.78 o 
  -3   6   5      787.72     1018.78     86.97 o 
  -2   6   5     4532.91     4477.05    159.30 o 
  -1   6   5     8752.39     8306.04    240.34 o 
   0   6   5    10487.81    10223.31    278.26 o 
   1   6   5        4.83      -39.24     96.82 o 
   2   6   5      897.18     1047.04     74.97 o 
   3   6   5     3024.53     2984.23    115.41 o 
   4   6   5    20363.03    21387.18    619.24 o 
   5   6   5      131.70      267.58    129.28 o 
   6   6   5     1355.54     1263.69    175.71 o 
   7   6   5     7194.72     7102.93    360.68 o 
   8   6   5      351.07      384.83    251.81 o 
   9   6   5     3812.31     3982.39    342.63 o 
  10   6   5      587.21      437.72    278.64 o 
  11   6   5       91.66      122.51    326.12 o 
  12   6   5      131.58      -54.12    262.13 o 
  13   6   5      181.44       52.15    396.29 o 
  14   6   5      840.00      476.38    268.58 o 
  15   6   5       69.52       74.30    404.55 o 
 -16   7   5        9.70     -297.54    315.80 o 
 -15   7   5       40.98     -238.33    497.43 o 
 -14   7   5        7.06     -309.60    326.12 o 
 -13   7   5      594.63      363.27    317.86 o 
 -12   7   5       40.80      109.63    153.83 o 
 -11   7   5       32.93     -134.18    144.99 o 
 -10   7   5     1850.60     2690.03    263.05 o 
  -9   7   5      286.72      339.93    131.06 o 
  -8   7   5        2.95      -58.45    113.59 o 
  -7   7   5     3111.71     3023.20    158.56 o 
  -6   7   5     1022.25     1279.44    181.06 o 
  -5   7   5       57.92      -31.04     77.30 o 
  -4   7   5     1094.01      991.52     98.42 o 
  -3   7   5    12476.51    12807.78    352.81 o 
  -2   7   5     1119.27     1265.64    102.47 o 
  -1   7   5     1516.78     1595.22    122.24 o 
   0   7   5      123.31      227.78     82.00 o 
   1   7   5    10994.12    10706.48    294.24 o 
   2   7   5     1813.36     1925.60    105.34 o 
   3   7   5      642.97      738.95     77.03 o 
   4   7   5     6661.72     6316.03    324.98 o 
   5   7   5      526.87      243.72    148.78 o 
   6   7   5      139.94      267.74    155.16 o 
   7   7   5       12.95       40.92    175.44 o 
   8   7   5      311.90      401.22    180.69 o 
   9   7   5      864.91      983.04    297.22 o 
  10   7   5     1467.34     1091.65    242.67 o 
  11   7   5     1099.28     1418.35    260.94 o 
  12   7   5     1495.53     1107.77    305.48 o 
  13   7   5     1071.27     1240.90    334.37 o 
  14   7   5      570.86     1042.71    495.37 o 
 -15   8   5       27.54     -384.43    276.89 o 
 -14   8   5       23.98     -142.26    369.46 o 
 -13   8   5       24.02      344.95    256.82 o 
 -12   8   5        3.14     -202.27    313.73 o 
 -11   8   5      114.21      258.23    184.34 o 
 -10   8   5     2240.18     1855.44    286.90 o 
  -9   8   5     4928.09     4193.25    386.08 o 
  -8   8   5      973.00     1173.28    156.04 o 
  -7   8   5     2687.02     2922.91    165.99 o 
  -6   8   5      346.99      380.18    101.38 o 
  -5   8   5        1.90      -39.34     86.39 o 
  -4   8   5      205.13      182.44    173.00 o 
  -3   8   5      965.35     1103.63    120.69 o 
  -2   8   5      314.00      212.97     95.86 o 
  -1   8   5      661.68      770.20     94.91 o 
   0   8   5     2431.17     2817.20    139.56 o 
   1   8   5     1151.87     1242.23    102.17 o 
   2   8   5      302.59      155.55    103.30 o 
   3   8   5      989.99      861.64    119.41 o 
   4   8   5     3586.86     3846.17    271.28 o 
   5   8   5       40.71       51.72    153.96 o 
   6   8   5      218.18      216.27    171.55 o 
   7   8   5     3777.36     3462.75    324.05 o 
   8   8   5      201.86      258.19    247.68 o 
   9   8   5      545.03      360.50    276.58 o 
  10   8   5      186.01      407.02    230.40 o 
  11   8   5      526.96      999.56    272.51 o 
  12   8   5       75.69      142.00    239.74 o 
  13   8   5      989.87      524.22    295.16 o 
  14   8   5      235.36      316.82    286.82 o 
 -15   9   5       15.17     -144.40    288.58 o 
 -14   9   5      203.46       38.18    474.73 o 
 -13   9   5       47.16     -173.38    253.50 o 
 -12   9   5       22.44     -330.03    220.02 o 
 -11   9   5      107.15     -185.40    518.07 o 
 -10   9   5      314.85      180.20    167.02 o 
  -9   9   5     8627.11     8932.89    724.47 o 
  -8   9   5      225.62      437.72    206.40 o 
  -7   9   5     4382.42     4606.37    294.48 o 
  -6   9   5      300.88      168.38    121.41 o 
  -5   9   5       32.33       17.66    108.27 o 
  -4   9   5     1599.52     1641.27    133.40 o 
  -3   9   5     1089.89     1121.56    119.18 o 
  -2   9   5     1601.51     1661.80    127.05 o 
  -1   9   5       37.55      -79.87     82.61 o 
   0   9   5      267.98      397.48     94.07 o 
   1   9   5     6746.46     6869.46    277.77 o 
   2   9   5     1168.54     1276.24    120.95 o 
   3   9   5     3416.38     3459.81    265.19 o 
   4   9   5     4016.00     4361.14    555.22 o 
   5   9   5      708.67      747.45    437.57 o 
   6   9   5     1735.32     1519.80    305.48 o 
   7   9   5     3612.82     3562.37    312.07 o 
   8   9   5      783.45      794.33    255.94 o 
   9   9   5       40.84       -6.08    215.06 o 
  10   9   5     2050.03     2142.59    314.44 o 
  11   9   5      900.69     1472.77    295.16 o 
  12   9   5      180.15       -3.97    259.77 o 
  13   9   5       16.80      -76.12    313.73 o 
 -14  10   5      227.85      592.24    331.22 o 
 -13  10   5      223.93       23.91    293.08 o 
 -12  10   5       26.20     -436.54    291.03 o 
 -11  10   5       83.92     -274.25    240.80 o 
 -10  10   5       21.56       68.04    241.80 o 
  -9  10   5      682.44      447.78    167.70 o 
  -8  10   5       69.15      -36.93    149.19 o 
  -7  10   5      328.29      276.92    152.32 o 
  -6  10   5      341.72      192.11    145.70 o 
  -5  10   5       98.22      -89.82    106.20 o 
  -4  10   5     3222.45     3082.32    179.32 o 
  -3  10   5      485.15      608.40    116.33 o 
  -2  10   5     1027.75     1215.41    131.30 o 
  -1  10   5     2802.60     2401.87    153.18 o 
   0  10   5      150.29      182.22     98.76 o 
   1  10   5      185.04      199.31    112.87 o 
   2  10   5       33.08       82.60    158.58 o 
   3  10   5       20.77     -236.32    157.54 o 
   4  10   5     2549.47     2678.43    267.07 o 
   5  10   5        2.67     -254.01    173.97 o 
   6  10   5     4050.12     4038.87    340.56 o 
   7  10   5       39.09     -212.64    199.81 o 
   8  10   5      514.22      367.16    231.71 o 
   9  10   5      277.03      -27.99    232.15 o 
  10  10   5      342.81      168.11    309.60 o 
  11  10   5      108.26      358.55    272.11 o 
  12  10   5       39.95     -132.66    293.09 o 
 -13  11   5        1.63     -433.47    288.98 o 
 -12  11   5      386.86      327.51    293.73 o 
 -11  11   5      219.34      178.81    272.91 o 
 -10  11   5      655.42      614.88    269.43 o 
  -9  11   5      720.90      560.17    288.96 o 
  -8  11   5       10.28     -139.40    162.16 o 
  -7  11   5      152.28      133.73    157.20 o 
  -6  11   5        6.91       45.41    142.71 o 
  -5  11   5      920.71      926.48    170.60 o 
  -4  11   5      779.61     1167.88    148.40 o 
  -3  11   5       57.48      151.36    116.78 o 
  -2  11   5     1060.08      914.03    135.01 o 
  -1  11   5      652.79      761.26    126.04 o 
   0  11   5       62.65      -34.67    105.62 o 
   1  11   5       19.65      131.43    171.92 o 
   2  11   5       47.62      -80.70    321.99 o 
   3  11   5     2428.91     2496.65    271.42 o 
   4  11   5     9771.17     8936.46    710.02 o 
   5  11   5      506.11      798.12    239.14 o 
   6  11   5      633.67      982.28    241.43 o 
   7  11   5      279.20      126.82    226.21 o 
   8  11   5      425.87      639.73    482.98 o 
   9  11   5        3.19     -264.55    231.93 o 
  10  11   5        1.52       39.99    268.58 o 
  11  11   5        1.65       75.04    283.88 o 
  12  11   5        0.37     -205.89    280.94 o 
 -12  12   5      373.02      176.43    312.29 o 
 -11  12   5      315.31      919.18    314.60 o 
 -10  12   5        4.98      -52.92    266.98 o 
  -9  12   5      149.66      152.25    260.94 o 
  -8  12   5      943.20      672.76    269.71 o 
  -7  12   5     1493.96     1262.82    205.79 o 
  -6  12   5       16.98       58.27    166.69 o 
  -5  12   5      111.00      115.18    160.36 o 
  -4  12   5      825.54      982.96    153.68 o 
  -3  12   5      178.29      190.55    126.60 o 
  -2  12   5       11.59       -7.14    125.12 o 
  -1  12   5     1313.47     1659.26    194.84 o 
   0  12   5      344.59        5.95    142.07 o 
   1  12   5     1173.82     1006.84    217.33 o 
   2  12   5     2435.17     2237.07    271.42 o 
   3  12   5      377.71      288.69    221.61 o 
   4  12   5     2786.97     3256.13    431.38 o 
   5  12   5      125.23      281.67    232.04 o 
   6  12   5        3.93       78.59    235.95 o 
   7  12   5       11.30     -326.68    233.30 o 
   8  12   5       18.82      254.17    264.43 o 
   9  12   5      261.68      604.28    289.76 o 
  10  12   5       86.74     -443.29    369.46 o 
  11  12   5      254.58      237.94    312.17 o 
 -11  13   5        6.15      -72.74    303.27 o 
 -10  13   5       45.69       74.29    312.56 o 
  -9  13   5       18.97     -180.40    283.10 o 
  -8  13   5       39.73     -107.64    268.36 o 
  -7  13   5      807.79      951.24    288.27 o 
  -6  13   5        1.54     -196.77    295.16 o 
  -5  13   5      292.68      432.72    184.67 o 
  -4  13   5      591.74      207.39    175.45 o 
  -3  13   5      560.30      474.86    157.38 o 
  -2  13   5      308.14       89.89    278.25 o 
  -1  13   5       23.73      -55.10    151.44 o 
   0  13   5       10.20     -148.43    262.13 o 
   1  13   5      155.14      -92.53    199.93 o 
   2  13   5      180.82     -137.79    215.06 o 
   3  13   5       41.92       87.37    355.01 o 
   4  13   5      753.52      577.12    252.38 o 
   5  13   5        2.57     -156.57    334.37 o 
   6  13   5       48.79      -39.25    252.17 o 
   7  13   5       44.96       61.24    485.05 o 
   8  13   5       91.97     -184.32    246.33 o 
   9  13   5       89.47     -240.73    284.32 o 
  -9  14   5        3.88       40.22    312.56 o 
  -8  14   5      180.24      375.30    302.52 o 
  -7  14   5        8.71     -310.42    264.86 o 
  -6  14   5       10.33     -193.95    253.15 o 
  -5  14   5       62.28      309.60    262.71 o 
  -4  14   5        3.04      219.63    185.39 o 
  -3  14   5        0.34     -160.56    175.67 o 
  -2  14   5        6.69      212.33    179.69 o 
  -1  14   5        7.52      115.75    217.45 o 
   0  14   5      207.08      209.06    221.61 o 
   1  14   5      458.35      711.61    246.54 o 
   2  14   5        5.90      336.44    242.27 o 
   3  14   5      181.16     -135.44    237.88 o 
   4  14   5       15.07      129.52    247.65 o 
   5  14   5       58.11     -152.24    330.24 o 
   6  14   5       12.50     -160.47    264.15 o 
   7  14   5      234.53      279.33    304.45 o 
   8  14   5      168.42      447.18    639.85 o 
  -7  15   5        0.78      -10.50    627.46 o 
  -6  15   5      148.94      -18.79    284.94 o 
  -5  15   5      211.77     -164.24    309.60 o 
  -4  15   5      587.49      675.41    286.97 o 
  -3  15   5        2.53      -86.07    293.09 o 
  -2  15   5      167.93      127.97    330.24 o 
  -1  15   5       28.78      189.92    249.75 o 
   0  15   5       11.44     -139.07    242.67 o 
   1  15   5      464.52      405.83    263.57 o 
   2  15   5       75.73      170.12    264.06 o 
   3  15   5      151.81       75.15    271.28 o 
   4  15   5      700.47      662.21    421.06 o 
   5  15   5      298.39       87.90    288.93 o 
   6  15   5       10.69     -149.09    307.54 o 
  -2  16   5        8.38       66.05    371.52 o 
  -1  16   5        8.16     -202.27    375.65 o 
   0  16   5       55.27       75.93    355.01 o 
   1  16   5      550.86      142.56    319.92 o 
   2  16   5       66.18       -7.56    278.75 o 
 -17   0   6      111.39     -433.45    334.37 o 
 -16   0   6      220.40        4.13    317.86 o 
 -15   0   6      141.66      -33.02    288.96 o 
 -14   0   6       33.42     -100.65    166.91 o 
 -13   0   6     6368.98     6638.75    375.70 o 
 -12   0   6      717.74      568.90    171.55 o 
 -11   0   6      406.87      363.27    151.79 o 
 -10   0   6     8613.55     8429.82    769.88 o 
  -9   0   6    21800.41    21187.04    776.30 o 
  -8   0   6      754.74      759.22    129.67 o 
  -7   0   6     1341.40     1369.25    139.29 o 
  -6   0   6     2413.99     2137.75    152.73 o 
  -5   0   6      403.49      241.30     77.31 o 
  -4   0   6     9605.70     9345.13    357.57 o 
  -3   0   6   182954.77   182218.89   5830.64 o 
  -2   0   6      448.98      425.00     60.47 o 
  -1   0   6      235.92      274.89     53.47 o 
   0   0   6    71330.43    68730.63   2212.56 o 
   1   0   6     3266.38     3312.41    144.29 o 
   2   0   6     1303.95     1356.65     85.78 o 
   3   0   6    27495.63    30408.76   1001.19 o 
   4   0   6      119.13      173.76     72.24 o 
   5   0   6       32.20       24.41     66.95 o 
   6   0   6    27547.28    29693.64    998.24 o 
   7   0   6    77789.41    82489.94   2679.57 o 
   8   0   6     2164.42     2395.10    168.62 o 
   9   0   6     5147.99     5524.60    269.77 o 
  10   0   6    14525.19    15092.15    837.99 o 
 -17   1   6        0.47      -16.71    501.56 o 
 -16   1   6     1032.10     1337.29    452.02 o 
 -15   1   6        6.36     -227.29    155.87 o 
 -14   1   6       71.03      207.73    152.00 o 
 -13   1   6       77.98      150.47    116.12 o 
 -12   1   6      441.72      471.76    116.22 o 
 -11   1   6       23.86      -25.32     93.11 o 
 -10   1   6      282.62      308.78     93.98 o 
  -9   1   6      339.85      421.97     91.13 o 
  -8   1   6     2846.44     2509.70    136.45 o 
  -7   1   6     3781.32     3622.96    180.37 o 
  -6   1   6     2064.83     2183.00    156.32 o 
  -5   1   6     2027.56     2165.14    103.49 o 
  -4   1   6      232.42      211.92     56.37 o 
  -3   1   6   124968.69   130018.26   2952.58 o 
  -2   1   6     1150.33     1140.23     90.57 o 
  -1   1   6     3687.10     3727.49    167.39 o 
   0   1   6    70132.98    71672.20   1631.58 o 
   1   1   6      202.77      225.60     45.28 o 
   2   1   6      340.79      406.71     40.90 o 
   3   1   6    34472.87    36011.41    833.26 o 
   4   1   6     3889.31     3995.13    123.61 o 
   5   1   6     3355.46     3155.51    114.89 o 
   6   1   6    11230.29    11495.37    298.80 o 
   7   1   6       36.14       40.14     59.80 o 
   8   1   6      918.19     1091.76     97.09 o 
   9   1   6      912.12      547.04    176.61 o 
  10   1   6      606.63      851.72    200.21 o 
  11   1   6      191.96     -132.10    214.66 o 
 -17   2   6        3.95     -358.71    239.14 o 
 -16   2   6      335.13      520.72    244.99 o 
 -15   2   6      304.79      119.79    167.46 o 
 -14   2   6        8.77      -60.69    197.81 o 
 -13   2   6      671.28      531.59    153.94 o 
 -12   2   6      101.84      121.81    110.42 o 
 -11   2   6      483.96      382.50    107.81 o 
 -10   2   6     1928.11     1976.36    134.62 o 
  -9   2   6     6106.45     6189.73    216.51 o 
  -8   2   6     1089.20     1020.30     98.84 o 
  -7   2   6     6801.61     6859.53    304.77 o 
  -6   2   6     7244.53     6475.34    201.96 o 
  -5   2   6      140.98       55.75     52.24 o 
  -4   2   6     1974.97     1685.05    129.30 o 
  -3   2   6    25192.44    24343.10    584.62 o 
  -2   2   6      767.25      784.98     57.79 o 
  -1   2   6       45.03       37.26     35.06 o 
   0   2   6    17306.40    17715.44    424.49 o 
   1   2   6     3018.61     3215.09    122.64 o 
   2   2   6        4.18      -58.17     38.78 o 
   3   2   6      749.18      766.84     63.54 o 
   4   2   6     4596.05     5004.41    172.27 o 
   5   2   6     1738.76     1857.51     83.07 o 
   6   2   6       24.36       80.50     66.73 o 
   7   2   6     1211.59     1291.02     96.52 o 
   8   2   6      518.54      369.37    136.68 o 
   9   2   6     1308.40     1517.14    377.72 o 
  10   2   6      231.97      641.28    160.41 o 
  11   2   6        3.84      -22.12    237.36 o 
  12   2   6      671.62     1032.01    297.22 o 
 -17   3   6       25.49      127.97    371.52 o 
 -16   3   6      645.45      559.12    260.33 o 
 -15   3   6        3.73      128.71    220.02 o 
 -14   3   6       26.57      103.79    194.53 o 
 -13   3   6      196.94      396.92    251.81 o 
 -12   3   6      187.81      145.78    260.07 o 
 -11   3   6        5.10       32.74    114.20 o 
 -10   3   6      275.71      208.32    111.64 o 
  -9   3   6    12675.02    12465.20    357.55 o 
  -8   3   6      232.43      299.69     84.74 o 
  -7   3   6    13695.19    13102.90    357.77 o 
  -6   3   6    57401.32    58120.14   1567.39 o 
  -5   3   6     1459.75     1285.78     87.24 o 
  -4   3   6      969.60     1020.37     76.34 o 
  -3   3   6    12551.32    12066.87    314.20 o 
  -2   3   6     1694.59     1757.41    151.34 o 
  -1   3   6       55.25       96.98     41.04 o 
   0   3   6     6502.69     6763.93    185.21 o 
   1   3   6     2419.97     2240.35    104.42 o 
   2   3   6     1693.48     1680.02     90.13 o 
   3   3   6    11060.29    10265.22    395.45 o 
   4   3   6    51550.08    55949.92   1847.70 o 
   5   3   6      887.24      754.33    134.16 o 
   6   3   6    20964.07    20826.37    595.28 o 
   7   3   6       26.95       46.28    110.46 o 
   8   3   6      105.40      172.70    293.09 o 
   9   3   6        0.90      -44.84    137.53 o 
  10   3   6     8745.43     8990.49    424.25 o 
  11   3   6       50.54       60.08    276.58 o 
  12   3   6      205.38       37.15    280.71 o 
  13   3   6     6568.75     7129.14    643.98 o 
 -17   4   6       56.58     -277.80    244.93 o 
 -16   4   6      547.73     1291.27    458.21 o 
 -15   4   6       29.70     -104.07    175.28 o 
 -14   4   6       67.08       51.43    168.06 o 
 -13   4   6      627.26      666.50    168.77 o 
 -12   4   6      404.23      543.17    153.12 o 
 -11   4   6        2.44       12.48    127.45 o 
 -10   4   6     1690.68     1714.19    140.62 o 
  -9   4   6     3635.72     3782.32    175.77 o 
  -8   4   6      148.48       83.03     81.54 o 
  -7   4   6      186.55      174.85     75.59 o 
  -6   4   6      919.16     1074.63     93.38 o 
  -5   4   6     2558.97     2472.14    120.98 o 
  -4   4   6     4190.34     4195.16    149.77 o 
  -3   4   6    16049.92    15311.18    390.52 o 
  -2   4   6       10.17      -34.06     46.51 o 
  -1   4   6      124.38      140.63     52.43 o 
   0   4   6    14593.19    15263.72    380.00 o 
   1   4   6    15999.74    14907.78    368.28 o 
   2   4   6       18.92       11.44     51.86 o 
   3   4   6     4833.42     5463.93    350.88 o 
   4   4   6       94.38      -14.55     91.91 o 
   5   4   6      255.70      140.41    106.51 o 
   6   4   6     8648.87     8265.75    677.00 o 
   7   4   6     3600.51     3525.94    394.23 o 
   8   4   6      212.00      202.27    141.37 o 
   9   4   6      768.89      752.55    170.52 o 
  10   4   6     5292.98     5030.64    323.26 o 
  11   4   6      101.07     -163.27    161.88 o 
  12   4   6       42.22      -96.93    187.85 o 
  13   4   6     1489.73     1333.36    400.42 o 
  14   4   6      172.18      895.79    367.40 o 
 -17   5   6        1.33     -433.45    371.52 o 
 -16   5   6      194.15       83.97    255.94 o 
 -15   5   6      274.44      310.80    238.58 o 
 -14   5   6        7.89      -40.00    159.44 o 
 -13   5   6     2677.72     2673.13    232.15 o 
 -12   5   6     1701.57     1787.11    197.48 o 
 -11   5   6      327.24      433.41    146.18 o 
 -10   5   6     1253.68     1247.80    128.96 o 
  -9   5   6      888.38     1073.05    114.36 o 
  -8   5   6       16.01       38.42     82.00 o 
  -7   5   6        6.81      -44.01     76.21 o 
  -6   5   6    11518.07    12011.40    335.79 o 
  -5   5   6     4009.03     3707.68    162.07 o 
  -4   5   6     8775.32     8358.75    246.43 o 
  -3   5   6     7123.16     7630.19    226.35 o 
  -2   5   6     5275.20     5136.67    167.96 o 
  -1   5   6     8014.44     7513.88    216.54 o 
   0   5   6     3921.61     3604.49    128.70 o 
   1   5   6     3133.95     2847.84    110.19 o 
   2   5   6     1953.29     1915.34     86.13 o 
   3   5   6     8644.23     8632.31    366.11 o 
   4   5   6     2519.74     2540.28    193.70 o 
   5   5   6      238.86      193.30    194.02 o 
   6   5   6     2923.40     3034.97    225.87 o 
   7   5   6     4220.11     4246.46    273.96 o 
   8   5   6      361.54      533.04    159.83 o 
   9   5   6     4148.61     5234.49   1011.37 o 
  10   5   6      130.47      -72.10    166.07 o 
  11   5   6      538.81      390.71    202.73 o 
  12   5   6      439.85      488.71    226.02 o 
  13   5   6      728.46      472.52    237.56 o 
  14   5   6       20.89      -61.92    355.01 o 
  15   5   6        5.52     -268.32    392.16 o 
 -16   6   6        0.27      107.33    396.29 o 
 -15   6   6       71.69     -233.03    239.30 o 
 -14   6   6        3.01       24.40    226.28 o 
 -13   6   6       51.61      150.88    164.94 o 
 -12   6   6      807.88      744.27    175.55 o 
 -11   6   6       44.09      -93.80    129.37 o 
 -10   6   6     4374.43     4828.76    258.95 o 
  -9   6   6        4.07      -24.81     94.76 o 
  -8   6   6      210.50      219.33     91.45 o 
  -7   6   6     1633.64     1722.25    131.43 o 
  -6   6   6     3020.04     2826.10    146.73 o 
  -5   6   6      984.63     1036.50    178.75 o 
  -4   6   6      114.52      169.94    103.67 o 
  -3   6   6    10543.97     9717.40    280.04 o 
  -2   6   6     2407.77     2690.09    125.88 o 
  -1   6   6     1269.00     1351.33     92.02 o 
   0   6   6     9869.17     9204.89    258.14 o 
   1   6   6      476.00      648.48     70.29 o 
   2   6   6     1823.90     2127.01    121.88 o 
   3   6   6    16013.09    16100.35    404.94 o 
   4   6   6    18101.27    17953.40    679.95 o 
   5   6   6       28.12     -168.53    112.35 o 
   6   6   6      792.56     1220.15    177.41 o 
   7   6   6     9704.89     9572.13    610.95 o 
   8   6   6      125.14      375.47    164.75 o 
   9   6   6     1155.14     1308.29    219.20 o 
  10   6   6     7547.23     7387.66    420.81 o 
  11   6   6      108.49      207.39    207.19 o 
  12   6   6      428.93      140.79    598.57 o 
  13   6   6       38.74      481.03    249.46 o 
  14   6   6      287.32      200.12    267.78 o 
  15   6   6      119.16     -317.86    412.80 o 
 -16   7   6        8.78       -2.02    290.32 o 
 -15   7   6       92.84      152.74    404.55 o 
 -14   7   6       13.13     -177.51    346.76 o 
 -13   7   6        4.86       66.82    223.84 o 
 -12   7   6       43.05       28.55    157.43 o 
 -11   7   6      458.02      303.08    160.73 o 
 -10   7   6      298.69      455.19    269.78 o 
  -9   7   6      258.82      425.77    235.33 o 
  -8   7   6        3.43       37.05     97.45 o 
  -7   7   6     2723.41     2838.08    156.24 o 
  -6   7   6      410.20      449.33     98.87 o 
  -5   7   6     1618.58     1521.25    136.45 o 
  -4   7   6      934.65     1185.65    117.97 o 
  -3   7   6      419.09      461.09     87.39 o 
  -2   7   6     2783.07     2833.73    218.07 o 
  -1   7   6     2056.36     2217.05    122.03 o 
   0   7   6       90.39        6.58     69.38 o 
   1   7   6     3107.59     3010.60    224.47 o 
   2   7   6     2132.77     2185.58    109.32 o 
   3   7   6    13832.84    13829.28    363.14 o 
   4   7   6    10724.40    10684.87    463.87 o 
   5   7   6     1020.52     1043.24    210.53 o 
   6   7   6      120.26      116.83    202.27 o 
   7   7   6     1160.26     1347.84    205.71 o 
   8   7   6       19.81      114.42    174.85 o 
   9   7   6      164.42      275.98    199.55 o 
  10   7   6      465.68      392.71    264.20 o 
  11   7   6        3.76     -238.21    208.57 o 
  12   7   6      196.71     -170.86    379.78 o 
  13   7   6      493.14      932.69    281.69 o 
  14   7   6      955.49     1267.36    318.42 o 
 -15   8   6       43.71      252.22    307.69 o 
 -14   8   6      186.93     -115.59    392.16 o 
 -13   8   6        5.16      293.09    321.99 o 
 -12   8   6       25.63     -111.46    280.71 o 
 -11   8   6      226.43      130.85    152.78 o 
 -10   8   6      931.95      812.34    163.26 o 
  -9   8   6     4864.81     4579.46    357.72 o 
  -8   8   6      473.06      571.30    145.56 o 
  -7   8   6     5759.97     6168.04    239.16 o 
  -6   8   6      360.84      496.57    107.47 o 
  -5   8   6      939.31      902.23    112.26 o 
  -4   8   6     1714.62     1769.54    131.92 o 
  -3   8   6      648.68      773.59    103.92 o 
  -2   8   6      464.29      382.34    103.82 o 
  -1   8   6      155.21      137.49     96.39 o 
   0   8   6      767.22      960.55    130.12 o 
   1   8   6     2506.02     2481.75    130.05 o 
   2   8   6     2097.95     2244.95    175.77 o 
   3   8   6       48.49       93.54    137.10 o 
   4   8   6     4671.56     5402.17    352.95 o 
   5   8   6        3.71      109.99    159.27 o 
   6   8   6      539.00      574.96    191.04 o 
   7   8   6     4180.19     4423.40    333.75 o 
   8   8   6      131.30      141.39    186.54 o 
   9   8   6       22.48      183.39    390.10 o 
  10   8   6     1366.65     1883.45    279.49 o 
  11   8   6      658.69     1085.30    275.46 o 
  12   8   6      480.81      629.69    275.74 o 
  13   8   6      285.82      543.55    277.99 o 
  14   8   6      543.86      871.02    317.53 o 
 -15   9   6        1.86     -428.82    285.88 o 
 -14   9   6      196.31      189.75    303.41 o 
 -13   9   6       32.72      170.62    263.86 o 
 -12   9   6        6.19       53.66    363.27 o 
 -11   9   6        8.68     -198.15    317.86 o 
 -10   9   6      700.14      630.98    270.39 o 
  -9   9   6     2623.89     2700.34    261.76 o 
  -8   9   6      501.06      423.13    303.41 o 
  -7   9   6     1255.11     1544.29    205.05 o 
  -6   9   6       23.10       66.06    121.23 o 
  -5   9   6        1.71      157.41    118.88 o 
  -4   9   6     1886.83     2079.22    169.15 o 
  -3   9   6      640.17      715.33    125.99 o 
  -2   9   6     1734.41     1810.08    145.36 o 
  -1   9   6     1827.63     1662.20    178.15 o 
   0   9   6     1367.80     1363.50    117.48 o 
   1   9   6     9616.12     9754.34    293.32 o 
   2   9   6        1.27      -66.05    143.03 o 
   3   9   6      405.86      262.23    158.90 o 
   4   9   6      214.77       32.62    161.04 o 
   5   9   6      409.75      320.58    179.50 o 
   6   9   6     1268.71     1287.78    225.53 o 
   7   9   6       26.80      175.53    198.43 o 
   8   9   6       19.00        2.96    200.40 o 
   9   9   6      445.12      582.03    236.81 o 
  10   9   6     1207.50     1368.59    278.20 o 
  11   9   6     1064.64     1452.77    294.12 o 
  12   9   6       64.06     -160.68    247.95 o 
  13   9   6      268.41      283.73    305.48 o 
 -14  10   6      316.34      259.57    301.85 o 
 -13  10   6      531.61     -136.91    265.58 o 
 -12  10   6       10.28      -97.78    299.28 o 
 -11  10   6      332.69      587.59    265.58 o 
 -10  10   6      184.63       -4.77    236.22 o 
  -9  10   6       67.75      245.22    159.08 o 
  -8  10   6        4.02     -161.50    149.88 o 
  -7  10   6       82.36     -176.78    139.48 o 
  -6  10   6     1377.29     1287.95    147.52 o 
  -5  10   6       98.50       61.62    114.45 o 
  -4  10   6     1487.20     1504.71    146.23 o 
  -3  10   6       28.20      -94.24    100.38 o 
  -2  10   6     2978.33     3084.19    172.69 o 
  -1  10   6     2401.34     2441.89    153.16 o 
   0  10   6      660.42      799.72    120.55 o 
   1  10   6      802.98      692.00    136.48 o 
   2  10   6       12.79     -237.87    158.58 o 
   3  10   6       80.49     -107.37    164.44 o 
   4  10   6       49.78      385.77    190.78 o 
   5  10   6      616.05      721.56    429.32 o 
   6  10   6     1705.19     1748.08    582.05 o 
   7  10   6      133.53        5.14    214.41 o 
   8  10   6     1545.23     1455.81    371.52 o 
   9  10   6       27.88     -276.58    222.91 o 
  10  10   6      651.33      -48.96    251.47 o 
  11  10   6      573.73      498.74    287.87 o 
  12  10   6        0.12     -141.65    282.77 o 
 -13  11   6       18.13      159.99    304.94 o 
 -12  11   6      602.97      740.37    423.13 o 
 -11  11   6      222.63      122.98    536.65 o 
 -10  11   6      582.39      508.61    266.50 o 
  -9  11   6      282.16      295.25    352.95 o 
  -8  11   6      143.34      193.86    171.20 o 
  -7  11   6       50.15      -10.01    155.28 o 
  -6  11   6      170.33      231.77    157.20 o 
  -5  11   6      696.72      684.63    140.67 o 
  -4  11   6      241.34      150.69    128.11 o 
  -3  11   6     1253.93     1517.96    154.86 o 
  -2  11   6      842.00      839.19    142.40 o 
  -1  11   6      793.10      764.70    133.23 o 
   0  11   6     1274.11     1103.06    136.11 o 
   1  11   6     1451.88     1778.17    493.30 o 
   2  11   6      812.82      824.21    249.75 o 
   3  11   6       11.44     -255.94    176.15 o 
   4  11   6     6831.43     6523.32    604.76 o 
   5  11   6      644.53      977.27    449.96 o 
   6  11   6        9.77     -136.23    255.94 o 
   7  11   6      373.02      458.56    242.06 o 
   8  11   6      531.85      638.52    253.90 o 
   9  11   6       45.98     -122.97    249.56 o 
  10  11   6       68.17     -197.84    414.87 o 
  11  11   6       13.77     -237.62    324.05 o 
 -12  12   6      211.13      366.41    318.13 o 
 -11  12   6       25.69     -148.59    311.67 o 
 -10  12   6      421.49       31.54    275.83 o 
  -9  12   6        2.19       -0.33    269.90 o 
  -8  12   6       61.19      184.39    252.69 o 
  -7  12   6     2751.70     2713.50    243.63 o 
  -6  12   6      436.66      225.42    163.87 o 
  -5  12   6      257.61      393.33    207.94 o 
  -4  12   6      202.42      114.90    154.92 o 
  -3  12   6      806.88     1060.22    149.56 o 
  -2  12   6     1546.84     1911.38    170.71 o 
  -1  12   6      142.86      385.51    133.86 o 
   0  12   6       57.52       57.34    187.44 o 
   1  12   6      204.51      262.54    303.41 o 
   2  12   6      362.80      187.40    307.54 o 
   3  12   6      193.03     -292.48    194.98 o 
   4  12   6     1683.11     1431.35    269.90 o 
   5  12   6        3.77     -313.04    208.69 o 
   6  12   6      436.99      341.66    247.91 o 
   7  12   6       64.54     -256.64    280.71 o 
   8  12   6      328.29      376.13    266.12 o 
   9  12   6       13.24     -173.78    266.98 o 
  10  12   6       48.26      199.79    300.61 o 
 -10  13   6       71.80      307.24    300.48 o 
  -9  13   6       13.27     -272.79    269.43 o 
  -8  13   6      184.73      166.37    357.08 o 
  -7  13   6      167.25      456.80    263.57 o 
  -6  13   6        0.23       51.17    179.07 o 
  -5  13   6      821.68     1135.68    207.22 o 
  -4  13   6      224.75       79.14    165.83 o 
  -3  13   6       57.83      237.54    143.77 o 
  -2  13   6       75.92      210.45    141.74 o 
  -1  13   6       96.20      325.16    166.79 o 
   0  13   6       71.00      154.37    216.28 o 
   1  13   6      142.04      -70.65    204.27 o 
   2  13   6      786.31     1156.20    265.43 o 
   3  13   6      489.09      219.01    299.28 o 
   4  13   6      484.17      168.73    233.46 o 
   5  13   6      956.29      984.34    271.04 o 
   6  13   6       19.62      167.58    256.42 o 
   7  13   6      104.02      -44.02    252.17 o 
   8  13   6        0.10     -121.56    272.71 o 
   9  13   6      263.30      885.75    329.68 o 
  -9  14   6       62.05      138.04    350.88 o 
  -8  14   6        4.78     -147.83    283.24 o 
  -7  14   6      118.26      -19.08    276.89 o 
  -6  14   6        5.83     -123.41    342.63 o 
  -5  14   6        5.19      128.05    187.55 o 
  -4  14   6       10.01     -268.60    184.93 o 
  -3  14   6      363.57      116.98    229.11 o 
  -2  14   6       54.62      114.64    183.49 o 
  -1  14   6      357.26        8.88    230.95 o 
   0  14   6        2.89     -124.48    226.78 o 
   1  14   6     1605.74     1799.02    287.42 o 
   2  14   6      206.30     -304.53    274.52 o 
   3  14   6       69.67     -133.55    236.22 o 
   4  14   6      145.73      119.16    470.60 o 
   5  14   6       51.71     -363.97    242.65 o 
   6  14   6       57.54      544.19    288.80 o 
   7  14   6       15.58     -109.39    480.92 o 
  -7  15   6       20.39     -178.20    284.50 o 
  -6  15   6       13.64     -122.26    278.66 o 
  -5  15   6       65.84      245.91    332.31 o 
  -4  15   6      488.72      620.81    252.48 o 
  -3  15   6      337.40      523.11    254.80 o 
  -2  15   6        4.80     -202.27    330.24 o 
  -1  15   6       11.42     -349.03    232.69 o 
   0  15   6      113.04       46.97    253.50 o 
   1  15   6      456.61      352.34    265.43 o 
   2  15   6       20.27     -131.21    258.02 o 
   3  15   6      414.16      458.28    280.18 o 
   4  15   6      195.92      275.10    569.67 o 
   5  15   6       16.76      274.16    295.75 o 
  -3  16   6        0.33       86.69    355.01 o 
  -2  16   6      102.07      462.34    379.78 o 
  -1  16   6      237.42      -84.82    273.96 o 
   0  16   6       20.70     -111.46    268.55 o 
   1  16   6      181.05      164.50    280.18 o 
 -17   1   7       24.53      188.90    243.41 o 
 -16   1   7      111.91      314.97    232.64 o 
 -15   1   7       29.35     -239.62    159.75 o 
 -14   1   7      144.35      -52.25    151.69 o 
 -13   1   7     2280.87     2323.27    191.26 o 
 -12   1   7      145.96       78.14    129.30 o 
 -11   1   7      932.01      798.79    160.88 o 
 -10   1   7     3377.50     3366.87    171.88 o 
  -9   1   7    12134.56    11329.59    380.78 o 
  -8   1   7     1743.42     1542.91    210.05 o 
  -7   1   7     2252.46     2359.76    144.19 o 
  -6   1   7     7909.52     7699.82    232.18 o 
  -5   1   7       47.57       84.95     61.14 o 
  -4   1   7      262.77      350.30     69.71 o 
  -3   1   7    46418.56    45424.75   1220.25 o 
  -2   1   7     1698.15     1628.19     81.72 o 
  -1   1   7     3706.13     3491.15    141.81 o 
   0   1   7     4472.93     3962.58    121.02 o 
   1   1   7     4291.83     4397.65    128.90 o 
   2   1   7     3580.63     3738.46    115.16 o 
   3   1   7    26201.98    27328.42    641.80 o 
   4   1   7     2674.13     3018.32    107.58 o 
   5   1   7      193.41      199.16     51.88 o 
   6   1   7     4862.56     5389.18    168.64 o 
   7   1   7     7472.05     7295.67    214.97 o 
   8   1   7     1875.15     2075.72    137.49 o 
   9   1   7     1596.43     1913.38    175.71 o 
  10   1   7     9565.09     9907.32    639.85 o 
 -17   2   7        0.28     -156.87    371.52 o 
 -16   2   7     3055.12     3380.04    281.16 o 
 -15   2   7      263.00      133.63    175.12 o 
 -14   2   7      112.79       25.53    228.83 o 
 -13   2   7       35.73       34.11    140.67 o 
 -12   2   7      766.79      890.03    133.46 o 
 -11   2   7      682.14      911.94    120.24 o 
 -10   2   7      825.09     1026.38    148.96 o 
  -9   2   7      485.88      566.27    113.80 o 
  -8   2   7     1266.34     1492.95    130.69 o 
  -7   2   7     9431.01     9089.65    380.85 o 
  -6   2   7    32561.90    29531.47    828.57 o 
  -5   2   7      330.50      336.65     60.65 o 
  -4   2   7     1579.94     1628.06    108.44 o 
  -3   2   7    12570.20    13318.66    339.93 o 
  -2   2   7     2283.59     2240.78    108.44 o 
  -1   2   7      204.90       83.07     49.45 o 
   0   2   7    10045.37     9732.44    293.90 o 
   1   2   7     2450.38     2237.10     87.50 o 
   2   2   7        6.94       52.87     53.33 o 
   3   2   7    36473.60    35756.07    967.47 o 
   4   2   7    25114.09    26313.84    725.75 o 
   5   2   7     8910.86     8622.59    231.67 o 
   6   2   7    12841.48    12479.32    322.82 o 
   7   2   7     8230.07     8747.55    292.20 o 
   8   2   7       73.81      120.00    122.80 o 
   9   2   7      142.72      111.98    136.82 o 
  10   2   7        7.47      120.75    151.03 o 
  11   2   7       80.95      198.15    231.17 o 
 -17   3   7       36.38      -87.58    255.63 o 
 -16   3   7      385.66      193.17    190.99 o 
 -15   3   7       49.06     -230.90    198.66 o 
 -14   3   7      140.83      468.46    214.53 o 
 -13   3   7      740.34     1007.80    220.41 o 
 -12   3   7      426.05      219.65    133.25 o 
 -11   3   7        6.03      147.99    103.05 o 
 -10   3   7     2554.93     2729.72    158.94 o 
  -9   3   7      909.16      858.70    106.87 o 
  -8   3   7      277.95      495.82     90.18 o 
  -7   3   7     8637.35     8631.79    263.53 o 
  -6   3   7       45.75       59.03     75.07 o 
  -5   3   7      939.34      836.60     80.13 o 
  -4   3   7     3823.37     3476.11    133.21 o 
  -3   3   7     4067.56     4023.62    139.69 o 
  -2   3   7      375.08      244.25     78.05 o 
  -1   3   7     1551.68     1568.75     80.02 o 
   0   3   7    29746.08    30219.60    712.46 o 
   1   3   7      817.44      850.80     74.64 o 
   2   3   7     2112.00     1990.40    178.22 o 
   3   3   7       44.56       46.87     51.96 o 
   4   3   7    23686.96    26206.25    726.02 o 
   5   3   7        5.16      -69.34     93.27 o 
   6   3   7     3313.90     3796.60    227.18 o 
   7   3   7      501.64      329.70    255.94 o 
   8   3   7      292.39      290.57    130.96 o 
   9   3   7      165.87      -11.01    144.29 o 
  10   3   7     3270.55     3227.20    254.80 o 
  11   3   7       85.65      144.97    172.78 o 
  12   3   7       23.29      103.20    264.20 o 
 -17   4   7       59.93      256.49    264.06 o 
 -16   4   7      923.69     1634.07    313.45 o 
 -15   4   7       86.25      184.33    182.09 o 
 -14   4   7       49.53     -102.37    160.32 o 
 -13   4   7      864.42      662.38    172.94 o 
 -12   4   7       79.08      -41.06    137.00 o 
 -11   4   7        2.68      121.34    105.11 o 
 -10   4   7      729.49      864.04    119.28 o 
  -9   4   7      481.71      616.12    101.63 o 
  -8   4   7      181.78       27.73     81.08 o 
  -7   4   7      370.42      462.58     85.77 o 
  -6   4   7    17844.40    17459.24    454.89 o 
  -5   4   7     1183.46     1236.75     93.15 o 
  -4   4   7      724.29      718.35     78.59 o 
  -3   4   7     4423.41     4050.19    145.89 o 
  -2   4   7     3773.79     3565.48    151.94 o 
  -1   4   7     3281.11     3328.15    123.01 o 
   0   4   7     2267.55     2540.51    165.64 o 
   1   4   7     5201.45     5160.29    154.79 o 
   2   4   7     3632.32     3606.86    151.22 o 
   3   4   7    12370.42    13470.21    399.16 o 
   4   4   7     6221.47     5737.23    299.28 o 
   5   4   7      365.03      367.79    120.48 o 
   6   4   7     6067.45     5847.34    295.40 o 
   7   4   7       82.20      139.90    132.79 o 
   8   4   7      446.05      312.98    191.95 o 
   9   4   7     1567.67     1524.11    245.62 o 
  10   4   7     1674.16     1652.14    217.10 o 
  11   4   7      166.94       29.30    177.99 o 
  12   4   7      330.95      156.35    222.91 o 
  13   4   7     1508.61     1502.61    408.68 o 
 -17   5   7        0.96     -314.79    261.93 o 
 -16   5   7       24.12      -80.88    257.33 o 
 -15   5   7       15.38       -0.67    181.20 o 
 -14   5   7      169.64      233.33    179.21 o 
 -13   5   7     3353.43     3487.09    252.64 o 
 -12   5   7      277.67      181.48    186.85 o 
 -11   5   7       37.57      -38.56    131.47 o 
 -10   5   7     5432.54     5710.96    230.74 o 
  -9   5   7     4498.08     4236.44    375.97 o 
  -8   5   7       74.80       55.93     84.61 o 
  -7   5   7      148.42      212.52     84.75 o 
  -6   5   7       25.76       17.38     73.31 o 
  -5   5   7        8.61      -12.09     77.46 o 
  -4   5   7     1785.98     1995.43    149.55 o 
  -3   5   7    24313.38    23633.58    584.57 o 
  -2   5   7       13.51       -0.24     56.77 o 
  -1   5   7      423.76      417.36     65.03 o 
   0   5   7    12291.65    12335.89    323.63 o 
   1   5   7     2578.83     2370.54    102.39 o 
   2   5   7     2572.55     2483.52    130.90 o 
   3   5   7     2031.55     2019.16    114.09 o 
   4   5   7        9.87      -25.33    106.94 o 
   5   5   7        1.22      -51.41    245.62 o 
   6   5   7     3065.95     3189.45    237.78 o 
   7   5   7     4136.40     4286.20    281.52 o 
   8   5   7       13.14     -170.49    227.04 o 
   9   5   7     2289.16     2187.26    303.41 o 
  10   5   7     5913.38     5995.18    375.70 o 
  11   5   7      383.00      236.96    202.48 o 
  12   5   7      121.35       66.78    210.93 o 
  13   5   7      381.27      776.10    250.96 o 
  14   5   7      113.21      449.96    412.80 o 
 -16   6   7       46.93       -8.06    274.91 o 
 -15   6   7        4.73      300.17    244.36 o 
 -14   6   7        7.71      -39.84    168.21 o 
 -13   6   7     1411.52     1306.11    207.00 o 
 -12   6   7      275.84       97.66    156.00 o 
 -11   6   7      515.22      482.61    151.94 o 
 -10   6   7     6294.73     6185.24    368.43 o 
  -9   6   7      997.68     1144.44    179.35 o 
  -8   6   7        0.87      -79.95     92.86 o 
  -7   6   7     4801.31     4766.27    198.58 o 
  -6   6   7      356.33      422.79     96.52 o 
  -5   6   7        8.61      -14.31     77.45 o 
  -4   6   7      671.80      824.53     99.50 o 
  -3   6   7    10461.78    10759.15    305.40 o 
  -2   6   7     2850.06     2731.35    129.24 o 
  -1   6   7     5428.97     5238.85    177.93 o 
   0   6   7      881.76      860.44     85.80 o 
   1   6   7    17702.77    17819.93    450.15 o 
   2   6   7     2489.71     2307.67    186.50 o 
   3   6   7    26172.27    25560.31   1444.82 o 
   4   6   7       87.55      107.57    247.68 o 
   5   6   7      135.00      150.72    134.18 o 
   6   6   7       34.89      -52.33    150.67 o 
   7   6   7     7364.48     7048.21    371.44 o 
   8   6   7      749.92      728.37    196.88 o 
   9   6   7      147.17     -116.30    167.67 o 
  10   6   7     1861.30     1853.45    252.38 o 
  11   6   7     1667.65     1717.06    267.36 o 
  12   6   7      444.67      639.41    241.00 o 
  13   6   7      169.96      263.75    240.96 o 
  14   6   7        6.30     -173.38    388.04 o 
 -16   7   7      284.64     -111.46    421.06 o 
 -15   7   7      123.09      132.83    253.15 o 
 -14   7   7      327.37      532.52    262.71 o 
 -13   7   7      128.15      137.07    175.02 o 
 -12   7   7      932.49      868.64    188.15 o 
 -11   7   7       12.23       -4.87    146.24 o 
 -10   7   7        8.18      161.92    157.84 o 
  -9   7   7       15.33      228.83    129.79 o 
  -8   7   7       24.73      -63.81     97.59 o 
  -7   7   7     3997.33     3759.96    190.67 o 
  -6   7   7       14.10        8.30     88.28 o 
  -5   7   7      626.93      621.59    100.05 o 
  -4   7   7     7419.44     7410.55    244.47 o 
  -3   7   7       45.05       17.17     75.38 o 
  -2   7   7     4951.50     4920.59    182.20 o 
  -1   7   7        5.14        9.06     71.11 o 
   0   7   7     7849.23     7701.14    234.92 o 
   1   7   7     1077.53     1292.02     96.95 o 
   2   7   7      644.71      636.52     94.02 o 
   3   7   7     4960.77     4552.75    534.58 o 
   4   7   7     8865.75     8621.97    405.45 o 
   5   7   7       96.69      188.57    145.16 o 
   6   7   7     1570.88     1566.51    209.19 o 
   7   7   7     5535.13     5473.36    347.71 o 
   8   7   7       10.69       21.08    176.91 o 
   9   7   7       11.37       65.74    196.24 o 
  10   7   7      180.90       28.75    303.41 o 
  11   7   7      117.81      452.59    400.42 o 
  12   7   7      224.31      384.97    336.44 o 
  13   7   7        4.63       37.06    255.94 o 
  14   7   7     1152.35     1661.17    331.80 o 
 -15   8   7       50.47     -222.91    400.42 o 
 -14   8   7       56.42      -24.77    379.78 o 
 -13   8   7      259.02       99.27    247.68 o 
 -12   8   7        9.42     -220.37    163.12 o 
 -11   8   7        0.07      -72.73    160.96 o 
 -10   8   7       15.22       55.68    148.29 o 
  -9   8   7     3085.24     2954.23    219.70 o 
  -8   8   7      202.89      326.39    117.01 o 
  -7   8   7     1923.03     2260.00    198.41 o 
  -6   8   7      299.49      267.14    106.65 o 
  -5   8   7      376.20      342.72    100.58 o 
  -4   8   7      259.41      292.27    100.58 o 
  -3   8   7    12384.11    12627.31    387.18 o 
  -2   8   7       64.00       23.70     85.96 o 
  -1   8   7       29.75      -61.64     85.20 o 
   0   8   7      503.60      935.78    137.86 o 
   1   8   7     1068.87      930.86     96.29 o 
   2   8   7      120.48       12.84     92.76 o 
   3   8   7     2506.31     2637.44    230.54 o 
   4   8   7     4053.04     4126.78    344.69 o 
   5   8   7      575.83      881.76    190.78 o 
   6   8   7       58.02        6.90    167.42 o 
   7   8   7      445.77      172.20    187.32 o 
   8   8   7      438.50      559.09    425.19 o 
   9   8   7      258.13      203.84    210.41 o 
  10   8   7     1062.43      775.76    244.47 o 
  11   8   7      246.55      196.69    330.24 o 
  12   8   7       43.51      266.04    254.77 o 
  13   8   7     1190.92      927.00    485.05 o 
 -14   9   7      314.95      511.88    383.91 o 
 -13   9   7       11.37       28.90    350.88 o 
 -12   9   7       62.44      -37.15    317.86 o 
 -11   9   7      309.32      238.75    262.13 o 
 -10   9   7     3821.58     3196.23    242.92 o 
  -9   9   7       81.37      220.53    198.08 o 
  -8   9   7      421.46      167.12    218.42 o 
  -7   9   7     2725.64     2793.71    181.73 o 
  -6   9   7      549.21      713.77    126.57 o 
  -5   9   7       12.48      -50.25    103.34 o 
  -4   9   7     4768.40     4854.77    211.69 o 
  -3   9   7      436.94      614.45    109.13 o 
  -2   9   7      299.07      355.13    153.76 o 
  -1   9   7     1675.00     2120.50    262.40 o 
   0   9   7     1470.63     1386.50    150.00 o 
   1   9   7     6444.50     6184.93    258.99 o 
   2   9   7      440.79      411.58    167.82 o 
   3   9   7     1450.63     1432.83    209.62 o 
   4   9   7      750.19     1046.11    199.81 o 
   5   9   7        9.96       30.06    170.74 o 
   6   9   7     2844.26     3001.20    291.50 o 
   7   9   7     5874.22     5429.08    382.44 o 
   8   9   7        4.07       50.67    359.14 o 
   9   9   7      462.29      333.12    230.54 o 
  10   9   7      691.98      864.22    379.78 o 
  11   9   7      894.51     1213.16    303.77 o 
  12   9   7        5.75      174.10    274.34 o 
  13   9   7      161.82        4.30    281.13 o 
 -14  10   7        5.67     -247.97    295.75 o 
 -13  10   7      263.13      236.77    302.52 o 
 -12  10   7       54.85      218.18    348.82 o 
 -11  10   7      333.63     1378.77    404.55 o 
 -10  10   7     1435.57     1770.66    482.98 o 
  -9  10   7       15.71     -175.60    239.43 o 
  -8  10   7      172.07      205.97    175.33 o 
  -7  10   7      974.55      703.61    203.18 o 
  -6  10   7      776.47      547.19    154.30 o 
  -5  10   7       72.67      -18.72    131.93 o 
  -4  10   7       68.91      130.74    131.56 o 
  -3  10   7      965.31     1078.28    130.88 o 
  -2  10   7     2977.58     2862.67    225.78 o 
  -1  10   7     1647.23     1719.56    142.06 o 
   0  10   7        3.35      -20.83     98.81 o 
   1  10   7     2646.09     2804.03    264.15 o 
   2  10   7      757.87      575.86    189.73 o 
   3  10   7      761.98      957.65    208.32 o 
   4  10   7      419.18      357.08    266.26 o 
   5  10   7       78.31      -79.23    188.66 o 
   6  10   7      913.35      875.96    328.18 o 
   7  10   7      178.92      249.29    224.53 o 
   8  10   7      345.31      614.22    250.22 o 
   9  10   7      347.95      478.21    244.99 o 
  10  10   7     1014.26      555.21    286.97 o 
  11  10   7     1089.10     1557.32    326.30 o 
  12  10   7      193.61      362.30    309.63 o 
 -13  11   7      137.35      527.50    331.22 o 
 -12  11   7     1093.74     1038.67    518.07 o 
 -11  11   7      283.58       63.53    269.99 o 
 -10  11   7      207.41       -4.04    260.65 o 
  -9  11   7       12.61     -126.03    173.39 o 
  -8  11   7      105.93      -71.13    168.86 o 
  -7  11   7       11.30       48.75    160.07 o 
  -6  11   7      365.22      233.95    230.92 o 
  -5  11   7        5.51       30.38    127.54 o 
  -4  11   7      146.97      -24.85    118.22 o 
  -3  11   7      511.39      365.46    127.31 o 
  -2  11   7       76.42      105.22    114.38 o 
  -1  11   7        9.93       51.10    117.94 o 
   0  11   7     1869.62     1893.69    426.89 o 
   1  11   7      496.23      553.43    197.91 o 
   2  11   7     1254.52     1458.90    240.70 o 
   3  11   7      923.16      799.21    229.01 o 
   4  11   7     2412.75     1807.98    402.48 o 
   5  11   7       19.34      305.87    215.94 o 
   6  11   7      196.54      142.42    221.84 o 
   7  11   7     1830.02     1527.13    291.72 o 
   8  11   7      715.65     1321.87    293.26 o 
   9  11   7      133.36       73.60    425.19 o 
  10  11   7      745.41     1090.58    458.21 o 
  11  11   7      146.96      424.50    311.98 o 
 -12  12   7      242.87      301.84    316.75 o 
 -11  12   7        0.50      261.29    294.77 o 
 -10  12   7       37.85     -111.13    271.98 o 
  -9  12   7        0.26     -277.84    253.15 o 
  -8  12   7      420.86      314.53    185.82 o 
  -7  12   7     1913.63     2010.25    233.24 o 
  -6  12   7       83.41     -121.62    188.31 o 
  -5  12   7      613.02      526.73    200.04 o 
  -4  12   7       12.45       10.84    139.76 o 
  -3  12   7       66.96       66.40    133.89 o 
  -2  12   7     2246.46     2591.69    335.45 o 
  -1  12   7        3.59      -85.64    143.00 o 
   0  12   7      221.70       93.77    204.08 o 
   1  12   7      570.11      593.43    226.78 o 
   2  12   7     1073.56     1408.62    258.02 o 
   3  12   7      718.32      501.38    328.18 o 
   4  12   7      300.86       59.31    221.32 o 
   5  12   7      793.50      901.56    263.19 o 
   6  12   7        3.32     -261.01    228.46 o 
   7  12   7      293.92      274.52    262.13 o 
   8  12   7      603.43      869.50    289.45 o 
   9  12   7       83.31     -212.66    352.95 o 
  10  12   7       38.30       40.63    304.96 o 
 -10  13   7       55.90      -76.21    400.42 o 
  -9  13   7      159.39      172.04    287.24 o 
  -8  13   7       26.64     -376.24    250.83 o 
  -7  13   7       75.84      141.33    206.04 o 
  -6  13   7      124.34      386.26    190.43 o 
  -5  13   7      123.17      -92.36    172.78 o 
  -4  13   7      172.19       77.18    150.07 o 
  -3  13   7       17.63      -64.10    143.03 o 
  -2  13   7       26.25        8.12    158.72 o 
  -1  13   7      151.40       82.91    223.85 o 
   0  13   7       27.82       79.23    226.78 o 
   1  13   7      574.55      461.00    232.64 o 
   2  13   7       66.03       -9.35    230.38 o 
   3  13   7      635.17      588.08    247.29 o 
   4  13   7       16.89     -113.59    223.29 o 
   5  13   7       13.16      250.85    243.62 o 
   6  13   7      101.91      352.96    367.40 o 
   7  13   7      214.36      363.54    269.05 o 
   8  13   7       22.51     -166.06    443.77 o 
   9  13   7        3.57      446.91    322.08 o 
  -9  14   7       17.86     -424.64    283.10 o 
  -8  14   7       60.16      212.52    295.75 o 
  -7  14   7      147.31      126.00    520.13 o 
  -6  14   7       53.94      186.29    202.54 o 
  -5  14   7      259.41      220.27    267.22 o 
  -4  14   7        3.87      -21.54    190.06 o 
  -3  14   7        0.51     -157.31    184.00 o 
  -2  14   7        0.66      -64.11    319.92 o 
  -1  14   7       16.30     -169.25    284.84 o 
   0  14   7        5.72      -38.67    233.88 o 
   1  14   7     1863.98     1707.22    287.51 o 
   2  14   7        4.31     -151.88    253.50 o 
   3  14   7        2.01     -258.00    245.19 o 
   4  14   7        1.36     -367.79    245.19 o 
   5  14   7      379.69      369.35    439.64 o 
   6  14   7        7.27     -389.39    259.59 o 
   7  14   7       20.82      151.26    307.93 o 
  -6  15   7      165.44      -89.69    278.75 o 
  -5  15   7       16.57     -181.63    245.19 o 
  -4  15   7      470.43      387.58    262.51 o 
  -3  15   7      301.74      718.28    355.01 o 
  -2  15   7      292.68      189.67    284.84 o 
  -1  15   7      432.60      479.68    260.94 o 
   0  15   7        0.35     -206.64    251.49 o 
   1  15   7      350.29      410.84    266.98 o 
   2  15   7      213.32     -408.68    371.52 o 
   3  15   7       81.64      111.46    274.38 o 
   4  15   7       18.51     -241.78    288.27 o 
   5  15   7        4.35     -400.61    267.07 o 
  -2  16   7       37.84       24.77    363.27 o 
  -1  16   7        1.97      -13.63    270.71 o 
   0  16   7        8.26     -139.30    285.35 o 
 -17   0   8        7.73     -284.84    338.50 o 
 -16   0   8      350.81      144.48    317.86 o 
 -15   0   8       69.49      189.89    293.09 o 
 -14   0   8        1.68     -138.26    182.16 o 
 -13   0   8      182.17      240.98    176.91 o 
 -12   0   8     3387.40     2917.98    256.42 o 
 -11   0   8      146.93      246.11    152.73 o 
 -10   0   8    28233.10    27490.88    995.36 o 
  -9   0   8    16995.39    16587.11    982.48 o 
  -8   0   8     2126.62     2118.76    478.85 o 
  -7   0   8     1832.19     1845.95    173.38 o 
  -6   0   8    32032.46    30162.38   1039.14 o 
  -5   0   8      401.70      396.05     94.83 o 
  -4   0   8      392.17      398.70     87.42 o 
  -3   0   8    67230.22    65191.36   2124.96 o 
  -2   0   8    12417.96    13099.41    468.32 o 
  -1   0   8     2136.88     2251.31    126.85 o 
   0   0   8    64936.95    65647.34   2126.40 o 
   1   0   8     9174.37     9394.07    344.10 o 
   2   0   8     8406.40     8204.88    307.69 o 
   3   0   8    60306.09    58080.74   1888.57 o 
   4   0   8    10374.29    11132.16    439.64 o 
   5   0   8     1446.32     1337.63    175.44 o 
   6   0   8     4361.76     4342.32    213.02 o 
   7   0   8      549.71      731.63    117.54 o 
   8   0   8      347.42      446.31    112.05 o 
 -17   1   8      105.96     -106.62    237.56 o 
 -16   1   8      449.12      425.85    245.14 o 
 -15   1   8      127.66     -160.92    171.36 o 
 -14   1   8       28.22      124.52    132.50 o 
 -13   1   8      372.01      389.25    132.65 o 
 -12   1   8      452.35      684.57    129.80 o 
 -11   1   8     1066.18     1059.36    128.99 o 
 -10   1   8     3181.31     3407.49    174.49 o 
  -9   1   8     3936.05     4219.00    196.59 o 
  -8   1   8      478.42      304.27     91.41 o 
  -7   1   8      470.75      404.86     81.36 o 
  -6   1   8    15154.32    13962.39    374.61 o 
  -5   1   8      453.15      415.02     78.58 o 
  -4   1   8     1185.52     1245.38     86.40 o 
  -3   1   8    17089.44    16647.03    416.86 o 
  -2   1   8     2553.48     2719.17    104.62 o 
  -1   1   8      468.09      477.53     86.40 o 
   0   1   8    15951.64    16497.54    403.28 o 
   1   1   8     2988.71     2908.69    104.19 o 
   2   1   8        0.65       32.77     40.02 o 
   3   1   8     3646.61     3651.19    120.92 o 
   4   1   8      438.91      402.62     56.62 o 
   5   1   8     3019.95     3032.44    116.92 o 
   6   1   8     6436.68     7125.49    208.26 o 
   7   1   8     1103.61      917.79     83.19 o 
   8   1   8       59.32      132.26    171.31 o 
   9   1   8     1588.81     1269.68    163.97 o 
  10   1   8      356.41     -160.99    198.15 o 
 -17   2   8        8.41     -276.58    355.01 o 
 -16   2   8      484.07      903.50    284.84 o 
 -15   2   8       14.83      -63.13    198.20 o 
 -14   2   8        4.80     -103.58    158.05 o 
 -13   2   8     1109.60      997.11    146.59 o 
 -12   2   8     1122.65     1294.72    142.82 o 
 -11   2   8      153.81      147.60    104.04 o 
 -10   2   8      950.55      923.31    123.54 o 
  -9   2   8      103.20      234.08    106.86 o 
  -8   2   8     2290.68     2128.01    261.25 o 
  -7   2   8     2278.24     2082.27    127.60 o 
  -6   2   8     1252.80     1081.49     89.55 o 
  -5   2   8      979.66      957.27     92.95 o 
  -4   2   8     1848.87     1740.40    116.07 o 
  -3   2   8       28.20       62.57     50.03 o 
  -2   2   8     7312.80     7331.24    207.79 o 
  -1   2   8      360.94      352.03     50.85 o 
   0   2   8    56629.04    55885.56   1286.30 o 
   1   2   8       26.11       -6.11     41.11 o 
   2   2   8     1363.02     1595.44    135.72 o 
   3   2   8     6549.27     6362.76    215.15 o 
   4   2   8     3684.17     3829.37    125.61 o 
   5   2   8      424.47      331.31     55.42 o 
   6   2   8     3975.79     4168.15    184.11 o 
   7   2   8       30.25      -10.57    109.20 o 
   8   2   8        0.01      135.08    120.90 o 
   9   2   8      132.20      -10.09    144.48 o 
  10   2   8     3163.26     4083.09    276.19 o 
  11   2   8      506.24      441.70    276.58 o 
 -17   3   8        3.14      168.34    211.93 o 
 -16   3   8       78.74      139.11    187.00 o 
 -15   3   8      175.09      114.32    180.74 o 
 -14   3   8        6.03      196.92    162.52 o 
 -13   3   8     4920.46     4399.42    451.72 o 
 -12   3   8     2829.81     2785.83    214.08 o 
 -11   3   8      226.94      170.37    131.95 o 
 -10   3   8      400.36      530.31    110.62 o 
  -9   3   8        9.92      -30.95     84.80 o 
  -8   3   8      738.82      771.65    102.92 o 
  -7   3   8     7086.49     6439.75    272.30 o 
  -6   3   8      529.64      395.65     76.86 o 
  -5   3   8        8.19       33.22     60.76 o 
  -4   3   8     3364.54     3319.93    135.48 o 
  -3   3   8    69419.85    67397.13   1559.34 o 
  -2   3   8      164.05      202.41     54.45 o 
  -1   3   8      232.93      241.11     53.18 o 
   0   3   8    58672.95    61871.43   1424.58 o 
   1   3   8     3570.53     3936.53    125.99 o 
   2   3   8      283.11      329.82     66.04 o 
   3   3   8    53410.39    54678.78   1467.11 o 
   4   3   8     6756.90     6951.86    236.15 o 
   5   3   8     2933.93     2962.56    137.19 o 
   6   3   8     4692.31     4236.03    248.95 o 
   7   3   8    25574.50    26043.63    929.41 o 
   8   3   8     1369.28     1316.78    245.62 o 
   9   3   8      264.53      409.64    155.98 o 
  10   3   8     1874.28     2121.66    224.94 o 
  11   3   8      207.49      183.18    167.67 o 
  12   3   8       58.63     -352.95    235.30 o 
 -17   4   8       73.03       -5.14    265.64 o 
 -16   4   8       78.21       -3.76    192.84 o 
 -15   4   8       20.94      223.65    180.56 o 
 -14   4   8      224.02      238.27    173.73 o 
 -13   4   8       17.90       40.73    158.01 o 
 -12   4   8       12.23      -80.92    140.47 o 
 -11   4   8       87.98      186.85    112.99 o 
 -10   4   8     2231.42     2329.25    156.56 o 
  -9   4   8     6378.41     6124.82    228.89 o 
  -8   4   8        1.63     -120.83     80.56 o 
  -7   4   8     1422.50     1546.68    187.90 o 
  -6   4   8     3974.87     3732.89    160.94 o 
  -5   4   8      113.43       75.64     67.64 o 
  -4   4   8     2647.39     2534.09    122.90 o 
  -3   4   8     8400.02     8288.25    241.92 o 
  -2   4   8      616.39      530.47     69.15 o 
  -1   4   8     3442.77     3139.48    125.59 o 
   0   4   8    26252.95    26815.08    644.23 o 
   1   4   8     1011.42     1095.25     76.86 o 
   2   4   8      888.29      958.60     90.05 o 
   3   4   8    13320.12    13537.17    405.93 o 
   4   4   8     9479.41     9571.84    303.59 o 
   5   4   8       13.43      -85.12    103.59 o 
   6   4   8      451.29      509.63    136.36 o 
   7   4   8      358.92      584.02    163.06 o 
   8   4   8      389.80      357.26    160.23 o 
   9   4   8     3153.38     4009.04    290.80 o 
  10   4   8      160.44      523.55    175.14 o 
  11   4   8        1.04     -205.62    161.04 o 
  12   4   8        8.55       53.66    293.09 o 
  13   4   8     1172.19      780.20    383.91 o 
 -17   5   8       38.21      125.49    282.71 o 
 -16   5   8      530.66       31.53    258.32 o 
 -15   5   8      233.83       20.57    183.61 o 
 -14   5   8       42.66     -238.44    158.96 o 
 -13   5   8     1165.91      745.62    268.91 o 
 -12   5   8      655.26      853.77    171.34 o 
 -11   5   8        3.89      -16.71    135.70 o 
 -10   5   8     3527.95     3713.77    193.66 o 
  -9   5   8     3591.08     3777.64    182.92 o 
  -8   5   8      237.22      288.32     97.38 o 
  -7   5   8      841.95      909.92    127.51 o 
  -6   5   8     1999.42     2117.40    129.74 o 
  -5   5   8        4.70      -54.62     71.53 o 
  -4   5   8      221.05      229.46     85.80 o 
  -3   5   8        2.47       -7.48     61.08 o 
  -2   5   8     3582.53     3352.37    172.20 o 
  -1   5   8     2682.79     2696.29    120.93 o 
   0   5   8     4872.55     4985.15    164.77 o 
   1   5   8    26338.47    26170.07    633.02 o 
   2   5   8     3646.10     3600.04    213.00 o 
   3   5   8      634.01      605.09     85.06 o 
   4   5   8      124.85       -0.38    110.81 o 
   5   5   8      584.36      810.46    150.14 o 
   6   5   8       56.92        9.08    130.48 o 
   7   5   8      761.99      714.83    161.51 o 
   8   5   8      633.18      856.52    176.15 o 
   9   5   8     1795.93     1378.91    213.88 o 
  10   5   8       29.15       -8.26    262.13 o 
  11   5   8     1987.64     2144.20    273.25 o 
  12   5   8     1094.62     1721.15    342.63 o 
  13   5   8      923.24      771.95    379.78 o 
 -16   6   8        9.06     -206.76    255.94 o 
 -15   6   8        2.55     -125.60    235.57 o 
 -14   6   8       31.19      -25.64    177.42 o 
 -13   6   8      275.20      227.91    172.00 o 
 -12   6   8      368.86      484.75    164.82 o 
 -11   6   8       64.53      -38.05    141.01 o 
 -10   6   8     3359.12     2900.23    263.44 o 
  -9   6   8     3764.44     3805.67    189.56 o 
  -8   6   8       20.65      -59.53     93.04 o 
  -7   6   8     2684.64     2692.59    152.08 o 
  -6   6   8     1023.55      907.05    108.96 o 
  -5   6   8     1775.87     1859.55    145.38 o 
  -4   6   8     1493.09     1500.51    148.95 o 
  -3   6   8      296.59      202.52     78.99 o 
  -2   6   8      632.59      385.68    137.64 o 
  -1   6   8      914.50     1005.87     89.38 o 
   0   6   8     3398.58     3333.02    138.74 o 
   1   6   8     8009.42     7793.67    228.95 o 
   2   6   8        9.70       51.48     66.14 o 
   3   6   8     2975.97     3054.95    153.14 o 
   4   6   8        0.05       67.24    130.96 o 
   5   6   8        0.09      -72.29    134.18 o 
   6   6   8      294.80      285.34    154.38 o 
   7   6   8     1630.97     1625.92    363.27 o 
   8   6   8      253.83      561.45    189.84 o 
   9   6   8        7.01      -58.17    175.71 o 
  10   6   8     5067.00     3968.74    331.38 o 
  11   6   8        6.62       79.86    211.49 o 
  12   6   8       72.73       65.47    226.02 o 
  13   6   8     1256.23     1364.74    425.19 o 
  14   6   8        9.80      111.46    408.68 o 
 -16   7   8      365.73       74.89    265.19 o 
 -15   7   8        8.61      287.60    268.58 o 
 -14   7   8       32.44     -270.06    180.04 o 
 -13   7   8      607.73      609.50    189.20 o 
 -12   7   8     1631.02     1252.71    196.61 o 
 -11   7   8        5.15     -162.39    148.54 o 
 -10   7   8      124.72      224.48    243.85 o 
  -9   7   8       73.45      -52.57    108.97 o 
  -8   7   8      104.84      130.63    109.91 o 
  -7   7   8     1021.35     1060.22    124.73 o 
  -6   7   8     1661.14     1553.20    194.84 o 
  -5   7   8      650.58      551.96    117.38 o 
  -4   7   8     3359.98     3365.15    163.87 o 
  -3   7   8     2193.79     2173.39    131.36 o 
  -2   7   8     4160.72     4560.28    180.50 o 
  -1   7   8        2.84     -102.46     68.31 o 
   0   7   8       21.04      -39.63     70.77 o 
   1   7   8     5834.98     5521.27    188.05 o 
   2   7   8      366.97      430.00     97.01 o 
   3   7   8     7850.31     7774.77    376.51 o 
   4   7   8      748.10      839.53    166.38 o 
   5   7   8      711.46     1114.59    416.93 o 
   6   7   8     2591.31     2751.44    254.40 o 
   7   7   8     1102.72     1095.23    212.24 o 
   8   7   8      206.09      313.79    191.00 o 
   9   7   8       13.05      401.61    200.22 o 
  10   7   8      996.40     1086.55    241.53 o 
  11   7   8      303.56      658.22    293.09 o 
  12   7   8      238.31      395.14    247.79 o 
  13   7   8        3.09       60.18    265.07 o 
  14   7   8      280.40      467.53    474.73 o 
 -15   8   8      268.03      160.99    449.96 o 
 -14   8   8      168.76      273.94    272.45 o 
 -13   8   8     1316.90     1491.67    222.30 o 
 -12   8   8     1050.82      880.03    217.15 o 
 -11   8   8      140.86      358.62    206.15 o 
 -10   8   8      235.41      243.40    215.07 o 
  -9   8   8     4922.79     4773.65    270.19 o 
  -8   8   8      199.75      163.67    116.06 o 
  -7   8   8      380.70      474.39    115.44 o 
  -6   8   8     3369.86     3620.59    233.57 o 
  -5   8   8     1507.39     1470.77    133.65 o 
  -4   8   8     2568.94     2813.73    159.31 o 
  -3   8   8     1060.65     1253.53    120.27 o 
  -2   8   8     3305.48     3601.88    171.02 o 
  -1   8   8     5427.44     5828.09    210.05 o 
   0   8   8      109.55      236.18     88.45 o 
   1   8   8     1172.95     1333.13    128.20 o 
   2   8   8       37.14      185.76    145.95 o 
   3   8   8     3027.21     2837.35    313.73 o 
   4   8   8    12954.15    12622.98    545.26 o 
   5   8   8      311.03      226.78    180.69 o 
   6   8   8      338.02      498.74    192.06 o 
   7   8   8      306.20      276.30    196.88 o 
   8   8   8      369.57      478.41    213.88 o 
   9   8   8     3163.37     3108.13    319.14 o 
  10   8   8       68.86      233.22    236.81 o 
  11   8   8       96.62      304.48    369.46 o 
  12   8   8        0.59       -0.23    261.46 o 
  13   8   8       10.91     -289.27    254.77 o 
 -14   9   8      102.01      -24.77    416.93 o 
 -13   9   8       10.83     -268.32    375.65 o 
 -12   9   8       33.24       10.45    181.34 o 
 -11   9   8      230.71      182.92    173.48 o 
 -10   9   8     2290.02     1916.34    217.30 o 
  -9   9   8       20.70     -103.92    146.30 o 
  -8   9   8       34.98       73.19    145.73 o 
  -7   9   8       15.04       22.10    125.12 o 
  -6   9   8     2340.30     2443.76    286.60 o 
  -5   9   8     1214.80     1240.78    136.57 o 
  -4   9   8      428.71      477.42    126.50 o 
  -3   9   8     1606.38     1705.51    143.94 o 
  -2   9   8       58.28       80.97     98.42 o 
  -1   9   8     2234.66     2502.93    253.64 o 
   0   9   8       25.04      -46.19    106.58 o 
   1   9   8     4132.95     3770.81    235.99 o 
   2   9   8      159.89      -25.08    156.14 o 
   3   9   8     1394.24     1084.21    301.35 o 
   4   9   8     4273.96     4328.58    312.29 o 
   5   9   8      416.09      474.37    321.99 o 
   6   9   8      404.81      406.03    199.55 o 
   7   9   8      792.88      838.53    237.88 o 
   8   9   8       80.95       90.43    217.33 o 
   9   9   8      394.71      720.83    246.26 o 
  10   9   8       47.71      350.02    278.64 o 
  11   9   8      332.08      287.59    262.79 o 
  12   9   8      290.26      -53.04    272.45 o 
 -14  10   8        0.59      -28.90    301.26 o 
 -13  10   8       36.33      693.51    445.83 o 
 -12  10   8        6.77      140.35    388.04 o 
 -11  10   8      248.24      714.47    225.67 o 
 -10  10   8     1032.20      816.00    230.04 o 
  -9  10   8       18.85      113.21    161.84 o 
  -8  10   8      984.33     1070.43    187.04 o 
  -7  10   8        9.64      289.01    150.71 o 
  -6  10   8      148.73       60.05    150.75 o 
  -5  10   8      295.54       93.99    124.20 o 
  -4  10   8        6.16     -156.38    124.25 o 
  -3  10   8      760.41      820.29    151.54 o 
  -2  10   8     1118.56     1172.29    158.28 o 
  -1  10   8     2740.45     2829.07    168.92 o 
   0  10   8      389.56      490.21    135.90 o 
   1  10   8     4046.87     4125.89    305.02 o 
   2  10   8     1277.65     1039.23    210.11 o 
   3  10   8        3.07      244.72    227.04 o 
   4  10   8       17.86      -15.47    280.71 o 
   5  10   8       14.97     -192.63    190.38 o 
   6  10   8      415.22      304.37    217.47 o 
   7  10   8      764.10      677.39    381.84 o 
   8  10   8      440.38      471.93    258.22 o 
   9  10   8      176.01      281.04    251.49 o 
  10  10   8       23.82      410.02    268.72 o 
  11  10   8     1769.70     2188.95    355.57 o 
  12  10   8       78.24     -296.30    283.66 o 
 -13  11   8       68.38       74.30    443.77 o 
 -12  11   8     1938.33     1990.81    377.72 o 
 -11  11   8       13.08      -26.83    253.95 o 
 -10  11   8      672.75      487.81    202.06 o 
  -9  11   8      235.27      147.56    219.13 o 
  -8  11   8      165.09      469.55    211.95 o 
  -7  11   8      548.63      503.91    313.73 o 
  -6  11   8      401.92      409.48    164.25 o 
  -5  11   8      243.97       46.05    133.87 o 
  -4  11   8     1280.44     1037.74    222.11 o 
  -3  11   8       83.63      -76.04    131.08 o 
  -2  11   8     1720.76     1776.54    158.48 o 
  -1  11   8       12.20       86.09    140.60 o 
   0  11   8      827.98     1090.43    214.17 o 
   1  11   8     2127.92     2136.60    259.79 o 
   2  11   8      502.62      957.15    348.82 o 
   3  11   8      365.82      355.24    208.69 o 
   4  11   8      839.24      526.49    373.59 o 
   5  11   8      143.27      -35.28    313.73 o 
   6  11   8        3.61     -116.72    223.29 o 
   7  11   8     1422.65     1149.80    279.81 o 
   8  11   8      883.17     1008.62    304.45 o 
   9  11   8        5.20     -127.69    256.67 o 
  10  11   8      336.04      391.96    298.67 o 
  11  11   8      454.38      172.52    307.93 o 
 -12  12   8       45.57      353.98    307.69 o 
 -11  12   8        0.08      -99.71    282.73 o 
 -10  12   8       65.28     -124.85    269.71 o 
  -9  12   8       20.37     -101.72    195.63 o 
  -8  12   8       99.20      -36.56    246.03 o 
  -7  12   8      528.89      524.51    279.31 o 
  -6  12   8      415.47      141.22    176.65 o 
  -5  12   8       94.48     -136.60    139.34 o 
  -4  12   8      988.32      919.77    158.13 o 
  -3  12   8       35.36       14.43    126.92 o 
  -2  12   8      676.65     1129.38    309.98 o 
  -1  12   8       14.87     -114.62    198.02 o 
   0  12   8     2081.66     1993.38    276.57 o 
   1  12   8      214.48      114.41    205.03 o 
   2  12   8      255.21        5.57    207.96 o 
   3  12   8      560.81      914.54    255.10 o 
   4  12   8      110.94      259.15    228.46 o 
   5  12   8        6.93       20.27    276.58 o 
   6  12   8      195.98     -105.27    233.52 o 
   7  12   8     1453.75     1090.73    293.26 o 
   8  12   8      273.56      256.06    290.16 o 
   9  12   8       55.68      252.05    594.44 o 
  10  12   8        4.25      233.32    454.09 o 
 -10  13   8        2.03     -246.51    292.82 o 
  -9  13   8       42.95     -103.46    284.05 o 
  -8  13   8       61.77       31.17    210.81 o 
  -7  13   8      114.72     -152.08    188.25 o 
  -6  13   8       67.71      375.13    196.76 o 
  -5  13   8      572.95      527.98    197.21 o 
  -4  13   8      298.80       74.90    148.52 o 
  -3  13   8      123.13       68.60    170.00 o 
  -2  13   8      790.12     1295.90    205.31 o 
  -1  13   8        3.84      139.36    218.86 o 
   0  13   8       33.36      161.36    247.68 o 
   1  13   8      773.89      317.16    250.98 o 
   2  13   8      215.71      390.71    240.17 o 
   3  13   8       39.11      157.65    392.16 o 
   4  13   8      149.24      357.11    243.09 o 
   5  13   8      900.84     1040.67    276.83 o 
   6  13   8       17.32      -70.91    255.30 o 
   7  13   8       24.54      -52.83    559.35 o 
   8  13   8      811.50      890.88    323.97 o 
  -9  14   8       53.15     -437.78    291.85 o 
  -8  14   8      114.17      230.19    306.45 o 
  -7  14   8       56.55     -154.22    262.71 o 
  -6  14   8      206.63      170.18    218.17 o 
  -5  14   8        4.98      110.56    268.33 o 
  -4  14   8      229.95      244.29    237.24 o 
  -3  14   8      102.24      187.14    186.19 o 
  -2  14   8        5.00      -22.26    230.10 o 
  -1  14   8      478.71      251.59    248.54 o 
   0  14   8      622.30      689.73    262.27 o 
   1  14   8     3551.19     3413.67    485.05 o 
   2  14   8      338.72      302.94    268.50 o 
   3  14   8       95.05       -5.35    265.43 o 
   4  14   8      177.59      157.71    271.42 o 
   5  14   8      200.33       63.13    284.50 o 
   6  14   8       90.78     -172.63    383.91 o 
  -6  15   8        7.06      -28.90    371.52 o 
  -5  15   8       34.61      139.71    352.95 o 
  -4  15   8        0.01      146.55    253.88 o 
  -3  15   8       25.94       66.05    334.37 o 
  -2  15   8        8.64     -103.30    346.76 o 
  -1  15   8       14.00       23.70    259.59 o 
   0  15   8      193.61      401.08    266.79 o 
   1  15   8      130.07     -367.86    255.83 o 
   2  15   8       70.91       15.50    265.64 o 
   3  15   8     1167.02     1129.39    629.53 o 
   4  15   8      484.03      457.26    309.63 o 
 -17   1   9        0.65      168.48    250.22 o 
 -16   1   9      393.34      370.04    194.95 o 
 -15   1   9       47.42     -233.18    263.18 o 
 -14   1   9       87.70     -163.52    185.90 o 
 -13   1   9       33.10      -94.84    118.65 o 
 -12   1   9       94.48      223.99    120.80 o 
 -11   1   9      766.75      731.01    124.53 o 
 -10   1   9      630.94      650.14    115.18 o 
  -9   1   9    11207.37    10605.03    323.95 o 
  -8   1   9     1524.60     1433.57    162.07 o 
  -7   1   9     1614.53     1222.63    171.00 o 
  -6   1   9    35697.38    34358.66    963.66 o 
  -5   1   9     3139.96     3222.78    173.39 o 
  -4   1   9      137.03      103.63     60.90 o 
  -3   1   9    17766.83    18477.56    461.71 o 
  -2   1   9      326.64      399.51     55.58 o 
  -1   1   9     1818.53     1802.23     85.96 o 
   0   1   9     8412.47     7644.97    210.98 o 
   1   1   9    18439.19    19351.90    470.39 o 
   2   1   9     2432.38     2312.16    134.66 o 
   3   1   9    37454.23    37191.09    870.91 o 
   4   1   9    12655.99    12572.22    322.73 o 
   5   1   9      274.24      264.66     74.61 o 
   6   1   9     5180.19     5374.54    174.72 o 
   7   1   9     2354.62     2473.80    161.78 o 
   8   1   9       81.71     -101.39    132.10 o 
   9   1   9        1.32     -107.19    130.03 o 
 -17   2   9        5.97      -20.64    363.27 o 
 -16   2   9     1197.71     1090.15    279.49 o 
 -15   2   9       13.17     -117.10    253.88 o 
 -14   2   9        0.97       58.54    190.28 o 
 -13   2   9     2286.87     2465.87    216.34 o 
 -12   2   9     2454.80     2462.01    208.79 o 
 -11   2   9     1165.90     1171.85    155.39 o 
 -10   2   9      199.86      142.98    115.67 o 
  -9   2   9     2504.07     2668.33    179.01 o 
  -8   2   9        8.63       75.44     81.80 o 
  -7   2   9     1567.95     1460.06    110.82 o 
  -6   2   9     1871.95     1986.59    116.55 o 
  -5   2   9      713.70      726.51     93.54 o 
  -4   2   9      826.15      905.85    120.29 o 
  -3   2   9    72933.27    71766.99   1657.38 o 
  -2   2   9      303.92      376.88     58.74 o 
  -1   2   9     1236.72     1163.31     91.60 o 
   0   2   9    15678.30    15386.65    383.51 o 
   1   2   9     9729.43     9772.26    257.67 o 
   2   2   9       36.54       54.55     43.56 o 
   3   2   9      451.57      406.51     64.92 o 
   4   2   9    23589.31    25629.76    614.51 o 
   5   2   9      997.55     1038.15     97.11 o 
   6   2   9    11420.45    11152.99    352.31 o 
   7   2   9    22472.57    22083.26   1036.14 o 
   8   2   9     1134.31     1363.31    286.90 o 
   9   2   9      934.34      777.62    227.04 o 
  10   2   9    12824.58    13725.76    825.61 o 
 -17   3   9        0.03     -184.12    240.91 o 
 -16   3   9       19.75      -60.87    188.03 o 
 -15   3   9      249.11      579.37    197.79 o 
 -14   3   9       26.63     -106.61    155.60 o 
 -13   3   9        9.49       76.86    155.52 o 
 -12   3   9      600.85      742.73    135.28 o 
 -11   3   9        0.32       19.91    109.13 o 
 -10   3   9     2150.50     2381.41    159.68 o 
  -9   3   9     1092.59      995.61    116.78 o 
  -8   3   9      440.67      338.73     94.38 o 
  -7   3   9      114.75      153.98     79.97 o 
  -6   3   9    13373.09    13975.61    381.73 o 
  -5   3   9      586.18      618.66     79.43 o 
  -4   3   9     2314.96     2255.84    116.46 o 
  -3   3   9     2779.34     2913.20    124.53 o 
  -2   3   9     1195.01     1119.33     81.88 o 
  -1   3   9     6304.73     5797.31    177.99 o 
   0   3   9     1143.05     1143.72     93.61 o 
   1   3   9      279.57      322.36     52.54 o 
   2   3   9      152.76      212.69    151.32 o 
   3   3   9     4924.44     5313.45    198.30 o 
   4   3   9     3356.19     3549.82    157.59 o 
   5   3   9       82.74        5.15     80.52 o 
   6   3   9      441.73      336.44    128.43 o 
   7   3   9     9404.61     9058.00    540.77 o 
   8   3   9      222.74      284.34    145.60 o 
   9   3   9     1452.92     1491.32    201.28 o 
  10   3   9       13.11      -62.90    159.83 o 
  11   3   9      115.85      288.96    276.58 o 
 -17   4   9       29.88      471.00    231.09 o 
 -16   4   9       81.28     -218.96    181.30 o 
 -15   4   9       38.12     -197.68    176.22 o 
 -14   4   9      134.26     -231.74    165.61 o 
 -13   4   9     1147.67     1433.72    199.28 o 
 -12   4   9      324.66      393.81    127.75 o 
 -11   4   9      122.05      264.09    140.62 o 
 -10   4   9     1037.78     1044.60    127.67 o 
  -9   4   9      616.21      672.50    113.16 o 
  -8   4   9        7.16       14.98     86.36 o 
  -7   4   9     8013.57     8129.25    261.41 o 
  -6   4   9    35743.75    35529.55    866.79 o 
  -5   4   9      236.12      218.07     75.14 o 
  -4   4   9        2.21      -62.56     64.14 o 
  -3   4   9     8987.09     8169.15    242.84 o 
  -2   4   9      286.85      244.05     66.01 o 
  -1   4   9       53.42      -16.80     53.34 o 
   0   4   9    18592.25    16595.28    418.52 o 
   1   4   9      172.11      215.87    102.45 o 
   2   4   9     8078.04     8154.52    330.44 o 
   3   4   9     2787.47     2905.09    227.43 o 
   4   4   9    18515.43    18240.79    531.97 o 
   5   4   9       86.88      -35.09    113.84 o 
   6   4   9      163.09      186.55    206.40 o 
   7   4   9     4195.19     3607.38    248.54 o 
   8   4   9       36.49       93.34    142.23 o 
   9   4   9     2517.38     2045.77    262.13 o 
  10   4   9        8.54     -203.41    169.00 o 
  11   4   9       29.38       84.63    186.81 o 
  12   4   9      719.61      586.18    321.99 o 
 -16   5   9       87.43     -147.16    201.72 o 
 -15   5   9       98.68       85.13    189.11 o 
 -14   5   9        2.36     -108.49    172.95 o 
 -13   5   9       14.86      197.00    170.27 o 
 -12   5   9     1025.39     1192.41    189.04 o 
 -11   5   9        6.20       25.72    117.39 o 
 -10   5   9     2576.35     2542.55    170.13 o 
  -9   5   9     1893.87     1884.79    147.58 o 
  -8   5   9       88.36       77.40     94.70 o 
  -7   5   9      653.13      556.91    100.68 o 
  -6   5   9     6821.21     7097.29    240.16 o 
  -5   5   9       32.20       28.91     73.99 o 
  -4   5   9      680.78      675.18    110.30 o 
  -3   5   9     9379.75     9339.58    273.33 o 
  -2   5   9      366.36      218.96     70.15 o 
  -1   5   9     1792.57     1728.04    103.56 o 
   0   5   9    15987.44    15991.10    411.04 o 
   1   5   9    26802.72    27804.96    672.60 o 
   2   5   9      493.33      553.11     91.31 o 
   3   5   9     2028.53     1958.23    123.10 o 
   4   5   9     8426.71     8665.33    389.48 o 
   5   5   9        5.33      -69.27    118.72 o 
   6   5   9     2749.82     2859.98    357.08 o 
   7   5   9     1088.51     1174.42    373.59 o 
   8   5   9        9.49      -11.57    159.63 o 
   9   5   9      377.45      239.96    180.91 o 
  10   5   9     2695.08     2272.70    259.83 o 
  11   5   9      294.91      472.84    410.74 o 
  12   5   9       46.11      555.31    227.13 o 
  13   5   9     4863.58     5630.66    635.72 o 
 -16   6   9       64.52      135.98    269.43 o 
 -15   6   9       71.28     -138.59    190.87 o 
 -14   6   9      209.21      129.08    178.59 o 
 -13   6   9      929.73      562.71    212.78 o 
 -12   6   9      196.98       90.77    160.27 o 
 -11   6   9        0.98     -168.70    136.83 o 
 -10   6   9      419.92      457.68    128.20 o 
  -9   6   9      764.57      922.08    130.32 o 
  -8   6   9        4.85      -29.70     95.89 o 
  -7   6   9     4623.00     4852.74    206.76 o 
  -6   6   9     4029.21     4050.45    198.65 o 
  -5   6   9      441.07      534.35     95.56 o 
  -4   6   9     6719.53     6427.46    221.84 o 
  -3   6   9     2601.41     2497.74    133.87 o 
  -2   6   9      889.36      749.01    107.25 o 
  -1   6   9        7.93       17.83     69.02 o 
   0   6   9    14477.89    14755.62    390.39 o 
   1   6   9     5560.44     5560.07    183.35 o 
   2   6   9      858.40      851.20    103.18 o 
   3   6   9     1590.88     1388.48    175.71 o 
   4   6   9     7033.81     6591.77    346.04 o 
   5   6   9       49.88       41.03    144.29 o 
   6   6   9     2075.79     2180.33    222.60 o 
   7   6   9     3535.63     3369.95    280.31 o 
   8   6   9        5.68      -20.22    170.59 o 
   9   6   9        2.99      -36.60    173.97 o 
  10   6   9     6182.11     5346.48    376.11 o 
  11   6   9      382.94      487.47    233.34 o 
  12   6   9      570.91      804.70    361.20 o 
  13   6   9      283.21      582.24    255.83 o 
  14   6   9      430.75      747.18    425.19 o 
 -16   7   9      344.46      286.27    466.47 o 
 -15   7   9       82.36      -89.57    250.98 o 
 -14   7   9       81.18      -69.90    225.80 o 
 -13   7   9      704.40      682.53    195.90 o 
 -12   7   9      226.20      322.32    173.41 o 
 -11   7   9       19.19       86.75    156.88 o 
 -10   7   9      186.92      -14.55    246.68 o 
  -9   7   9     2738.98     2740.21    181.21 o 
  -8   7   9       56.89      -70.64    102.80 o 
  -7   7   9       25.43      -12.18     99.44 o 
  -6   7   9       29.47       37.63     94.51 o 
  -5   7   9      256.21      337.18    100.23 o 
  -4   7   9     8801.78     8765.02    278.88 o 
  -3   7   9      132.27      166.35     88.16 o 
  -2   7   9     2830.33     2672.52    213.31 o 
  -1   7   9     4639.48     4538.08    180.15 o 
   0   7   9     1092.86     1050.79    100.01 o 
   1   7   9     2463.54     2303.55    138.23 o 
   2   7   9       38.85       37.05     91.48 o 
   3   7   9     3380.32     3835.90    266.50 o 
   4   7   9       37.07     -146.40    141.37 o 
   5   7   9      112.14        6.10    181.63 o 
   6   7   9     2996.34     3088.30    267.78 o 
   7   7   9     1768.35     2332.10    259.00 o 
   8   7   9      106.00      565.45    205.65 o 
   9   7   9     2487.16     2493.43    280.26 o 
  10   7   9     1386.64     1244.33    259.19 o 
  11   7   9      884.87     1348.26    348.82 o 
  12   7   9        0.47      103.79    244.36 o 
  13   7   9        5.14       76.77    253.69 o 
 -15   8   9      143.53      374.28    288.58 o 
 -14   8   9       88.49       93.08    271.04 o 
 -13   8   9      907.53      749.67    209.58 o 
 -12   8   9      577.07      693.45    191.11 o 
 -11   8   9       83.00      131.18    168.88 o 
 -10   8   9       56.27      372.71    167.25 o 
  -9   8   9     1813.42     1663.05    240.20 o 
  -8   8   9       29.38       34.15    114.34 o 
  -7   8   9      307.41      292.68    115.80 o 
  -6   8   9      449.13      496.06    118.72 o 
  -5   8   9      372.56      366.75    132.68 o 
  -4   8   9      471.39      675.07    112.38 o 
  -3   8   9     2124.35     2098.09    142.63 o 
  -2   8   9     3967.48     4149.96    185.61 o 
  -1   8   9      482.56      384.40     96.48 o 
   0   8   9     4011.56     3813.35    170.95 o 
   1   8   9      288.57      491.27    206.27 o 
   2   8   9       49.63       85.90    156.87 o 
   3   8   9      479.43      320.46    229.11 o 
   4   8   9     2397.00     2467.56    247.65 o 
   5   8   9      582.90      447.89    186.81 o 
   6   8   9       16.60       23.97    180.69 o 
   7   8   9     4393.76     4426.49    337.24 o 
   8   8   9     1078.44     1605.54    319.92 o 
   9   8   9      420.43      587.47    274.52 o 
  10   8   9      674.06      680.25    250.36 o 
  11   8   9      101.63      138.43    245.98 o 
  12   8   9        8.58      238.45    254.77 o 
  13   8   9      210.76       31.08    280.57 o 
 -14   9   9       14.97       32.61    275.55 o 
 -13   9   9        3.61       37.86    265.43 o 
 -12   9   9        8.47     -221.37    182.56 o 
 -11   9   9      366.43      218.66    201.44 o 
 -10   9   9      899.69      751.07    186.41 o 
  -9   9   9       45.55     -161.96    154.93 o 
  -8   9   9      154.01      -38.36    123.18 o 
  -7   9   9      460.23      346.20    126.20 o 
  -6   9   9     2240.97     2376.52    293.15 o 
  -5   9   9      682.71      655.83    137.79 o 
  -4   9   9      940.12      950.03    130.06 o 
  -3   9   9     1891.14     1804.31    144.43 o 
  -2   9   9     1470.52     1635.29    161.04 o 
  -1   9   9     2686.93     2795.76    163.22 o 
   0   9   9     1888.50     2211.43    229.13 o 
   1   9   9        2.02        7.37    155.98 o 
   2   9   9     1325.83     1715.10    229.01 o 
   3   9   9       84.57      145.60    172.15 o 
   4   9   9     6236.45     5726.97    379.78 o 
   5   9   9      636.38      483.28    203.77 o 
   6   9   9       48.03       95.68    196.88 o 
   7   9   9     4890.96     4676.20    364.37 o 
   8   9   9      113.18      114.36    213.88 o 
   9   9   9      392.90      398.83    245.09 o 
  10   9   9        7.19     -227.71    396.29 o 
  11   9   9       23.21      -79.96    466.47 o 
  12   9   9      206.32      300.65    549.03 o 
 -14  10   9       84.29      173.38    458.21 o 
 -13  10   9       44.19     -268.32    375.65 o 
 -12  10   9       78.41     -297.22    379.78 o 
 -11  10   9        1.61      -31.43    186.55 o 
 -10  10   9      843.17      653.14    197.36 o 
  -9  10   9       13.80      -44.01    167.89 o 
  -8  10   9      212.18      -17.16    200.28 o 
  -7  10   9      382.83      338.80    141.67 o 
  -6  10   9      642.09      584.77    142.39 o 
  -5  10   9      876.83      735.79    159.68 o 
  -4  10   9      327.58      183.14    126.98 o 
  -3  10   9      498.04      520.27    124.44 o 
  -2  10   9       76.32      -21.87    127.50 o 
  -1  10   9      905.05     1400.03    216.28 o 
   0  10   9      208.86      211.74    130.28 o 
   1  10   9     6118.97     6390.22    544.90 o 
   2  10   9       65.43     -156.30    179.07 o 
   3  10   9      148.28      244.79    260.07 o 
   4  10   9       68.18      -93.54    187.85 o 
   5  10   9      165.03       51.35    202.73 o 
   6  10   9      297.85      576.84    230.95 o 
   7  10   9        1.99     -195.29    217.10 o 
   8  10   9       18.20     -100.69    231.93 o 
   9  10   9      115.77       68.03    410.74 o 
  10  10   9        4.83      179.57    264.71 o 
  11  10   9     1146.74     1074.58    323.27 o 
 -13  11   9       39.68     -376.98    288.58 o 
 -12  11   9      962.82      660.49    454.09 o 
 -11  11   9       72.77      103.20    396.29 o 
 -10  11   9       77.35      -75.16    258.00 o 
  -9  11   9       17.24      -89.94    203.18 o 
  -8  11   9      710.28      676.55    226.02 o 
  -7  11   9      657.09      288.61    210.53 o 
  -6  11   9      341.87      367.67    172.00 o 
  -5  11   9       28.71      -12.40    153.41 o 
  -4  11   9       42.40       90.84    142.96 o 
  -3  11   9       49.06      154.18    128.42 o 
  -2  11   9     1454.04     1419.99    179.21 o 
  -1  11   9      136.07       81.08    142.33 o 
   0  11   9       72.61      154.00    189.18 o 
   1  11   9      646.25      644.17    211.61 o 
   2  11   9      884.99     1487.98    379.78 o 
   3  11   9     1514.51     1180.79    244.72 o 
   4  11   9      635.56      707.40    240.70 o 
   5  11   9      596.06      586.13    242.22 o 
   6  11   9       82.98       64.17    229.22 o 
   7  11   9       74.67     -228.04    222.60 o 
   8  11   9      411.14      580.01    269.17 o 
   9  11   9        0.25     -204.93    258.22 o 
  10  11   9      236.44     -235.96    309.60 o 
 -11  12   9       71.00       21.01    295.40 o 
 -10  12   9       11.90      313.37    348.82 o 
  -9  12   9       55.09      123.54    203.08 o 
  -8  12   9       11.29      124.18    188.87 o 
  -7  12   9      181.36      114.00    182.04 o 
  -6  12   9        9.42      114.90    172.60 o 
  -5  12   9      208.74      -45.01    143.31 o 
  -4  12   9      910.73      729.80    161.58 o 
  -3  12   9      118.24      221.25    162.66 o 
  -2  12   9      711.42      802.76    179.67 o 
  -1  12   9      657.82      515.77    226.79 o 
   0  12   9     1960.22     1879.76    280.31 o 
   1  12   9      156.47      270.11    334.37 o 
   2  12   9        4.95      -14.01    212.75 o 
   3  12   9      441.27      575.06    248.06 o 
   4  12   9     3510.89     2600.78    318.82 o 
   5  12   9      374.60        9.60    297.22 o 
   6  12   9      129.41      249.40    256.42 o 
   7  12   9      377.25      266.61    286.90 o 
   8  12   9      931.88     1090.24    414.87 o 
   9  12   9        4.20       90.42    286.18 o 
 -10  13   9      290.53      547.85    320.73 o 
  -9  13   9        4.63     -549.87    379.78 o 
  -8  13   9        2.22     -206.77    198.54 o 
  -7  13   9      102.04      122.45    194.70 o 
  -6  13   9      182.59      176.89    194.39 o 
  -5  13   9      163.64      252.30    189.80 o 
  -4  13   9      148.56     -118.41    176.33 o 
  -3  13   9       82.62      317.39    241.19 o 
  -2  13   9      521.98      361.67    225.87 o 
  -1  13   9       27.62      -86.25    221.61 o 
   0  13   9       15.36     -327.60    218.40 o 
   1  13   9        5.48     -158.93    236.44 o 
   2  13   9      158.58     -250.15    241.49 o 
   3  13   9      481.59      280.54    249.56 o 
   4  13   9        8.59     -260.07    230.60 o 
   5  13   9      180.51     -156.40    270.39 o 
   6  13   9       56.10      458.60    324.05 o 
   7  13   9       74.51       41.72    276.15 o 
   8  13   9      542.25      764.38    330.52 o 
  -8  14   9       82.81       15.62    295.16 o 
  -7  14   9       33.93      -19.38    215.15 o 
  -6  14   9      191.48       21.50    200.31 o 
  -5  14   9      273.19      646.03    249.25 o 
  -4  14   9       94.40       40.97    234.64 o 
  -3  14   9      143.56      395.51    458.21 o 
  -2  14   9      234.42      186.55    278.64 o 
  -1  14   9       11.69       29.23    250.57 o 
   0  14   9      118.19       20.76    250.75 o 
   1  14   9     1179.75      835.26    275.83 o 
   2  14   9      189.12       32.75    262.27 o 
   3  14   9      240.22     -358.71    239.14 o 
   4  14   9        8.34      -44.21    267.07 o 
   5  14   9      478.90      922.14    394.23 o 
   6  14   9       29.57     -200.11    305.48 o 
  -6  15   9       26.53     -117.65    262.13 o 
  -5  15   9      316.83      614.90    275.83 o 
  -4  15   9      102.35      251.81    371.52 o 
  -3  15   9      185.62     -326.12    326.12 o 
  -2  15   9       13.13     -258.16    246.02 o 
  -1  15   9       57.24      210.04    256.84 o 
   0  15   9        1.29     -134.98    265.07 o 
   1  15   9      133.09     -137.17    402.48 o 
   2  15   9      685.34      410.74    297.74 o 
   3  15   9      338.89      175.81    299.10 o 
 -17   0  10        1.82      359.14    388.04 o 
 -16   0  10     1821.40     2225.02    462.34 o 
 -15   0  10      157.65     -288.58    192.39 o 
 -14   0  10      356.33      482.23    200.40 o 
 -13   0  10      490.69      436.04    319.92 o 
 -12   0  10      533.14      668.32    187.85 o 
 -11   0  10      315.87      310.09    172.15 o 
 -10   0  10     4031.60     3781.61    268.12 o 
  -9   0  10     2274.43     2432.80    350.88 o 
  -8   0  10      731.62      627.57    140.11 o 
  -7   0  10     6883.76     6307.64    309.41 o 
  -6   0  10     8558.37     8492.43    369.24 o 
  -5   0  10      648.35      747.18    165.12 o 
  -4   0  10      239.81      132.10     86.69 o 
  -3   0  10    15413.49    15139.55    864.83 o 
  -2   0  10      580.54      628.53    125.91 o 
  -1   0  10     2283.66     2576.18    227.04 o 
   0   0  10    66091.65    68943.68   2241.68 o 
   1   0  10      214.08      320.28     88.75 o 
   2   0  10     2644.32     2567.25    153.96 o 
   3   0  10    20103.89    21146.03    731.16 o 
   4   0  10    11312.19    11536.33    430.48 o 
   5   0  10     6829.53     6598.52    281.67 o 
   6   0  10     5470.31     5366.58    367.40 o 
   7   0  10    32412.05    33613.16   1142.75 o 
 -17   1  10       15.92     -231.62    241.80 o 
 -16   1  10       12.41     -152.70    178.33 o 
 -15   1  10        0.53     -174.97    162.71 o 
 -14   1  10        0.01       56.29    132.30 o 
 -13   1  10     1560.13     1806.54    170.50 o 
 -12   1  10       99.60      125.30    118.22 o 
 -11   1  10      322.88      366.76    120.60 o 
 -10   1  10     1969.72     1775.07    147.17 o 
  -9   1  10       31.26       47.48     90.94 o 
  -8   1  10      596.90      529.54     99.76 o 
  -7   1  10      267.19      385.33     99.87 o 
  -6   1  10     1618.73     1660.04    134.06 o 
  -5   1  10       15.00      -37.47     60.52 o 
  -4   1  10      988.18      996.93     83.41 o 
  -3   1  10    82753.88    79315.51   2109.17 o 
  -2   1  10     2759.07     2764.66    114.78 o 
  -1   1  10      326.68      293.06     57.07 o 
   0   1  10    39380.49    38356.28    900.80 o 
   1   1  10       54.46       26.57     50.22 o 
   2   1  10     1943.81     1822.86     95.33 o 
   3   1  10      940.61     1051.71     75.79 o 
   4   1  10     3269.22     3264.04    126.06 o 
   5   1  10      539.30      738.82     77.66 o 
   6   1  10     3878.32     3488.82    140.47 o 
   7   1  10      104.76       50.91    113.73 o 
   8   1  10      892.54      855.10    332.31 o 
 -17   2  10        1.54     -181.91    319.92 o 
 -16   2  10      237.05      182.98    242.22 o 
 -15   2  10        4.71     -149.08    205.03 o 
 -14   2  10       18.61      -91.03    152.34 o 
 -13   2  10     1607.58     1642.94    192.12 o 
 -12   2  10     2025.94     1884.79    191.65 o 
 -11   2  10        8.74     -180.97    120.64 o 
 -10   2  10      119.94      138.63    118.06 o 
  -9   2  10       66.55       22.86     93.14 o 
  -8   2  10       15.44      -20.94     83.50 o 
  -7   2  10        3.12       20.01     76.33 o 
  -6   2  10      582.45      663.09     89.22 o 
  -5   2  10       52.75      120.37     72.88 o 
  -4   2  10     3789.40     3611.92    165.01 o 
  -3   2  10    45105.99    45930.35   1082.00 o 
  -2   2  10     2738.26     2609.29    116.07 o 
  -1   2  10     1664.34     1732.09     95.33 o 
   0   2  10     7744.34     8492.21    236.01 o 
   1   2  10     4394.69     4295.23    142.25 o 
   2   2  10     1095.01     1118.71    145.98 o 
   3   2  10     4337.68     4359.19    145.39 o 
   4   2  10    10269.56    11331.08    299.74 o 
   5   2  10      815.31      670.42    106.45 o 
   6   2  10     3372.90     3715.16    227.46 o 
   7   2  10       67.58       80.37    169.25 o 
   8   2  10      205.06      313.04    139.75 o 
   9   2  10      375.55      613.16    162.22 o 
 -17   3  10        4.21      -46.84    206.32 o 
 -16   3  10       19.92      105.06    193.25 o 
 -15   3  10       15.48     -186.74    207.48 o 
 -14   3  10       18.78       28.53    270.58 o 
 -13   3  10     5599.94     6035.13    429.57 o 
 -12   3  10     1210.44     1408.39    154.58 o 
 -11   3  10      292.66      205.99    112.98 o 
 -10   3  10     3918.46     4098.93    203.20 o 
  -9   3  10      508.66      406.09    106.34 o 
  -8   3  10      471.27      221.62     91.22 o 
  -7   3  10     1306.20     1259.38    134.06 o 
  -6   3  10      753.73      770.17    124.53 o 
  -5   3  10       36.12       36.27     69.24 o 
  -4   3  10       84.98       49.12     63.12 o 
  -3   3  10     2538.35     2158.35    141.03 o 
  -2   3  10     1123.38     1219.20    104.27 o 
  -1   3  10      427.47      460.66     66.86 o 
   0   3  10    34512.14    33824.80    802.05 o 
   1   3  10      127.38      153.30     66.14 o 
   2   3  10     1613.92     1671.43    101.29 o 
   3   3  10       57.43      125.70     77.00 o 
   4   3  10      567.37      623.04     90.05 o 
   5   3  10      272.46      487.29    133.89 o 
   6   3  10     2601.09     2578.12    202.48 o 
   7   3  10    11185.29    10046.38    438.95 o 
   8   3  10      265.27      387.91    144.29 o 
   9   3  10     3286.00     3160.39    253.70 o 
  10   3  10    11015.51    10048.45    467.76 o 
 -17   4  10       50.16     -206.51    216.03 o 
 -16   4  10     1390.03     1423.45    237.84 o 
 -15   4  10        2.74     -145.75    172.96 o 
 -14   4  10      339.98      251.46    210.25 o 
 -13   4  10        5.96     -242.79    161.86 o 
 -12   4  10       11.03     -173.40    118.56 o 
 -11   4  10       91.49      -17.07    113.33 o 
 -10   4  10      866.23     1064.99    177.56 o 
  -9   4  10     1251.26     1290.90    132.24 o 
  -8   4  10       30.71     -146.57     97.72 o 
  -7   4  10     5770.22     5613.44    247.29 o 
  -6   4  10    21951.52    21975.70    654.47 o 
  -5   4  10      386.17      405.62     86.21 o 
  -4   4  10      909.36      884.44     94.90 o 
  -3   4  10      939.45     1079.98    105.01 o 
  -2   4  10     7425.70     7067.58    218.90 o 
  -1   4  10     3366.55     3609.28    197.42 o 
   0   4  10    16024.54    15640.37    400.83 o 
   1   4  10     1365.86     1571.93    113.80 o 
   2   4  10       74.30       18.01     75.56 o 
   3   4  10    17373.38    15888.70    479.32 o 
   4   4  10      730.12      637.89     99.76 o 
   5   4  10      542.95      663.47    142.42 o 
   6   4  10     2580.70     2625.27    215.47 o 
   7   4  10     1259.10     1428.34    193.31 o 
   8   4  10      679.83      731.17    177.77 o 
   9   4  10      715.44      764.34    489.17 o 
  10   4  10      326.54      129.74    204.34 o 
  11   4  10      712.68      714.70    239.43 o 
 -16   5  10      270.00       58.73    209.07 o 
 -15   5  10      333.45       -9.72    223.44 o 
 -14   5  10      141.44      335.71    182.30 o 
 -13   5  10      119.87      -52.13    158.06 o 
 -12   5  10       35.76     -146.32    149.20 o 
 -11   5  10       38.70      106.62    121.12 o 
 -10   5  10      141.31       42.94    114.40 o 
  -9   5  10     1380.26     1546.37    208.54 o 
  -8   5  10      440.77      399.92    106.43 o 
  -7   5  10     2720.14     2884.63    256.80 o 
  -6   5  10     9791.31    10468.75    315.66 o 
  -5   5  10     3666.16     3384.51    192.00 o 
  -4   5  10     2763.49     2830.47    145.78 o 
  -3   5  10     3118.76     3354.19    173.39 o 
  -2   5  10     2094.08     2104.86    118.62 o 
  -1   5  10       18.93       24.14     73.29 o 
   0   5  10     7619.53     8381.60    246.66 o 
   1   5  10    27644.51    28675.25    693.69 o 
   2   5  10      237.44      249.63     89.57 o 
   3   5  10      181.06      278.34     94.79 o 
   4   5  10     4153.59     3885.85    482.98 o 
   5   5  10        0.20      -79.39    137.53 o 
   6   5  10     4008.35     3878.59    524.26 o 
   7   5  10      660.20      783.76    307.54 o 
   8   5  10        0.17     -171.90    147.77 o 
   9   5  10       11.05     -122.58    172.15 o 
  10   5  10      629.68      441.58    330.24 o 
  11   5  10     1699.53     1638.96    254.84 o 
  12   5  10      432.53      788.46    375.65 o 
 -16   6  10      419.93      778.01    335.23 o 
 -15   6  10       87.95       73.43    242.48 o 
 -14   6  10       45.45       71.63    184.27 o 
 -13   6  10      575.76      942.47    231.27 o 
 -12   6  10      192.16      282.57    163.22 o 
 -11   6  10       78.10      118.62    151.69 o 
 -10   6  10        1.14      -78.67    112.68 o 
  -9   6  10      426.75      308.39    118.97 o 
  -8   6  10      341.23      398.16    116.36 o 
  -7   6  10     1758.21     2085.24    297.32 o 
  -6   6  10     1321.02     1366.75    126.00 o 
  -5   6  10      298.31      269.52     97.71 o 
  -4   6  10     1239.27     1342.64    116.93 o 
  -3   6  10     4716.50     4814.41    186.49 o 
  -2   6  10     3882.07     3820.35    165.10 o 
  -1   6  10      147.38      131.16     75.07 o 
   0   6  10     4431.04     4920.83    225.22 o 
   1   6  10     5625.15     5386.57    183.08 o 
   2   6  10       12.01       45.63     87.03 o 
   3   6  10     2388.29     2465.60    334.37 o 
   4   6  10     4808.16     5372.16    316.21 o 
   5   6  10        4.45      -82.34    138.08 o 
   6   6  10     2858.31     3101.97    260.07 o 
   7   6  10        6.61      -63.95    170.37 o 
   8   6  10      403.40      384.44    190.38 o 
   9   6  10      269.82      184.55    195.35 o 
  10   6  10     1119.44     1002.37    392.16 o 
  11   6  10      315.84      456.41    233.30 o 
  12   6  10       17.42      -45.25    227.46 o 
  13   6  10     2222.00     3195.11    557.29 o 
 -15   7  10       33.75      -48.25    242.58 o 
 -14   7  10      179.66     -161.55    192.85 o 
 -13   7  10     2515.85     2883.18    260.86 o 
 -12   7  10      120.51     -116.74    164.47 o 
 -11   7  10      134.42      -47.43    153.33 o 
 -10   7  10       21.15       12.75    125.54 o 
  -9   7  10     5161.23     5487.06    246.72 o 
  -8   7  10        2.94     -150.42    102.94 o 
  -7   7  10      384.45      438.25    113.17 o 
  -6   7  10     2562.79     2827.89    193.65 o 
  -5   7  10        8.51      -26.14     89.46 o 
  -4   7  10     5965.82     5971.72    225.21 o 
  -3   7  10     4288.85     4207.55    341.41 o 
  -2   7  10       59.81       29.10     85.20 o 
  -1   7  10       11.01       35.34     86.40 o 
   0   7  10    12740.38    12658.94    403.90 o 
   1   7  10     1127.88      814.81    147.52 o 
   2   7  10       13.59      -74.26    140.02 o 
   3   7  10      780.87      687.28    175.07 o 
   4   7  10      298.81      298.35    164.75 o 
   5   7  10        3.27     -165.20    153.96 o 
   6   7  10     1014.19      988.85    209.19 o 
   7   7  10     2009.60     2793.15    271.51 o 
   8   7  10        9.12     -272.01    191.04 o 
   9   7  10      515.35      419.15    214.17 o 
  10   7  10      817.23      604.36    291.03 o 
  11   7  10     1421.24     1925.01    385.97 o 
  12   7  10       34.31      109.63    258.02 o 
  13   7  10       45.13      255.94    487.11 o 
 -15   8  10        4.13      327.07    289.55 o 
 -14   8  10       59.84     -188.30    269.14 o 
 -13   8  10       79.64     -157.69    179.14 o 
 -12   8  10      441.33      761.56    311.86 o 
 -11   8  10       65.75      250.49    169.30 o 
 -10   8  10     2193.23     2912.29    241.70 o 
  -9   8  10      103.72      -14.01    126.28 o 
  -8   8  10       72.25     -162.96    111.07 o 
  -7   8  10      767.37      640.56    137.64 o 
  -6   8  10      152.94      167.22    116.54 o 
  -5   8  10      658.01      726.01    122.19 o 
  -4   8  10       95.60       21.30    100.74 o 
  -3   8  10     1804.88     1966.54    142.13 o 
  -2   8  10    15059.04    14794.41    415.61 o 
  -1   8  10     3460.21     3694.31    206.75 o 
   0   8  10      874.48      940.09    139.40 o 
   1   8  10      894.57      873.12    132.85 o 
   2   8  10     1235.11     1129.81    194.10 o 
   3   8  10      606.26      414.87    175.14 o 
   4   8  10        6.49      152.98    172.78 o 
   5   8  10      182.26      -31.32    173.66 o 
   6   8  10       76.36       25.26    195.51 o 
   7   8  10     1083.90     1564.78    246.70 o 
   8   8  10     3799.34     4429.84    360.06 o 
   9   8  10      684.17      817.73    340.56 o 
  10   8  10     1492.84     1340.45    749.24 o 
  11   8  10      689.15      939.05    293.09 o 
  12   8  10      249.82      426.96    281.62 o 
 -14   9  10       31.66      -28.44    288.96 o 
 -13   9  10       16.44     -283.18    188.78 o 
 -12   9  10      519.62      166.11    191.52 o 
 -11   9  10       27.27     -138.15    173.03 o 
 -10   9  10      142.13      438.44    184.11 o 
  -9   9  10      126.19      -54.75    155.21 o 
  -8   9  10       82.94     -102.24    123.47 o 
  -7   9  10     1782.12     2129.67    238.93 o 
  -6   9  10       92.71       -6.86    119.78 o 
  -5   9  10      266.99      328.78    124.20 o 
  -4   9  10      625.99      694.83    127.63 o 
  -3   9  10      938.00     1021.74    185.90 o 
  -2   9  10      394.22      402.63    115.00 o 
  -1   9  10      276.75      145.79    172.88 o 
   0   9  10       11.10      -58.04    121.95 o 
   1   9  10      394.66      206.07    280.71 o 
   2   9  10      495.61      228.90    191.95 o 
   3   9  10      440.71      132.10    186.81 o 
   4   9  10     6090.99     5963.03    383.84 o 
   5   9  10       19.33      -21.24    198.02 o 
   6   9  10      160.39     -222.09    204.08 o 
   7   9  10     4539.08     4605.43    429.32 o 
   8   9  10      261.67      376.29    235.57 o 
   9   9  10        0.68       33.18    231.07 o 
  10   9  10      114.72     -162.11    245.60 o 
  11   9  10        0.88       99.80    270.30 o 
  12   9  10      347.69       10.47    278.59 o 
 -13  10  10       70.13      114.86    288.58 o 
 -12  10  10        8.62      -48.57    200.42 o 
 -11  10  10       28.83      171.26    203.83 o 
 -10  10  10      472.81      316.27    184.60 o 
  -9  10  10       50.64      -35.59    180.37 o 
  -8  10  10      154.84      400.61    174.69 o 
  -7  10  10      272.53      394.90    142.11 o 
  -6  10  10     1284.26     1356.99    159.26 o 
  -5  10  10      507.07      488.38    136.70 o 
  -4  10  10       52.23     -177.11    118.07 o 
  -3  10  10      127.34      179.90    121.12 o 
  -2  10  10      339.30      330.30    121.53 o 
  -1  10  10       41.83       64.86    167.82 o 
   0  10  10      122.53       87.71    182.42 o 
   1  10  10      412.19      340.24    197.01 o 
   2  10  10     1754.75     1660.07    246.33 o 
   3  10  10      508.26      521.33    206.26 o 
   4  10  10      590.57      695.58    224.76 o 
   5  10  10      387.94      366.70    217.33 o 
   6  10  10        0.52      161.16    222.60 o 
   7  10  10       37.98     -315.16    210.11 o 
   8  10  10      600.81      520.81    261.85 o 
   9  10  10       35.70      410.43    271.41 o 
  10  10  10      179.73     -223.26    251.93 o 
  11  10  10      227.82       67.47    499.49 o 
 -12  11  10      134.90      648.10    445.83 o 
 -11  11  10      251.98      291.72    244.98 o 
 -10  11  10       28.01     -196.47    311.67 o 
  -9  11  10        2.19      -22.52    185.69 o 
  -8  11  10       20.40       11.86    168.23 o 
  -7  11  10     1029.87     1273.42    199.75 o 
  -6  11  10       26.13     -111.99    140.13 o 
  -5  11  10     1311.35     1147.44    165.40 o 
  -4  11  10      473.63      465.10    162.59 o 
  -3  11  10      495.45      410.77    185.35 o 
  -2  11  10      757.41      460.65    212.13 o 
  -1  11  10     1417.42     1519.35    184.59 o 
   0  11  10       44.11     -271.36    180.91 o 
   1  11  10     2710.01     2892.79    296.26 o 
   2  11  10       21.74      -75.80    447.89 o 
   3  11  10     1345.39     1264.56    348.82 o 
   4  11  10      350.50      437.83    233.30 o 
   5  11  10      242.73       16.94    223.84 o 
   6  11  10      314.69      420.00    261.14 o 
   7  11  10       83.60      -95.24    260.26 o 
   8  11  10      139.40      -76.07    288.96 o 
   9  11  10       51.59     -448.93    299.28 o 
  10  11  10      175.51     -101.20    289.61 o 
 -11  12  10       87.54      -33.08    302.02 o 
 -10  12  10       11.40      -63.72    334.37 o 
  -9  12  10       57.20      113.60    228.61 o 
  -8  12  10       14.42        8.98    297.22 o 
  -7  12  10      191.93      -61.72    213.82 o 
  -6  12  10      652.89      350.29    180.96 o 
  -5  12  10       18.48     -199.42    148.36 o 
  -4  12  10      271.71      155.98    149.23 o 
  -3  12  10      540.81      567.66    173.21 o 
  -2  12  10       36.73       54.97    163.42 o 
  -1  12  10     1024.66     1350.68    258.22 o 
   0  12  10      889.11      901.57    253.88 o 
   1  12  10     1270.63     1183.63    259.74 o 
   2  12  10       46.12     -319.54    213.02 o 
   3  12  10       80.91     -169.12    249.75 o 
   4  12  10     2370.48     1965.48    300.61 o 
   5  12  10       74.03       55.24    375.65 o 
   6  12  10        2.64      209.24    317.86 o 
   7  12  10       89.35      124.86    264.40 o 
   8  12  10      136.92      174.81    298.33 o 
   9  12  10      207.73     -417.87    278.58 o 
 -10  13  10      326.77      454.36    367.40 o 
  -9  13  10      114.50      342.57    222.93 o 
  -8  13  10       96.33      216.95    207.50 o 
  -7  13  10      259.84      237.80    204.73 o 
  -6  13  10      115.33      143.71    195.75 o 
  -5  13  10       63.26      -48.42    159.23 o 
  -4  13  10       82.12        0.03    187.76 o 
  -3  13  10       78.06      137.24    212.85 o 
  -2  13  10      511.56      448.80    248.95 o 
  -1  13  10      444.40      543.06    253.30 o 
   0  13  10       23.38     -120.54    230.85 o 
   1  13  10        3.43       38.23    234.31 o 
   2  13  10       10.20       49.88    248.06 o 
   3  13  10        9.49      152.64    247.91 o 
   4  13  10      122.45      -71.83    489.17 o 
   5  13  10      116.79     -307.97    250.98 o 
   6  13  10       15.44      -60.98    431.38 o 
   7  13  10        1.33      136.27    294.43 o 
  -8  14  10      194.92      151.45    310.69 o 
  -7  14  10      585.51      404.98    224.12 o 
  -6  14  10      265.35      371.03    340.56 o 
  -5  14  10      411.21      437.26    248.95 o 
  -4  14  10       36.73       26.38    201.72 o 
  -3  14  10        1.18      272.89    489.17 o 
  -2  14  10      551.48      757.91    257.72 o 
  -1  14  10      179.07      128.60    367.40 o 
   0  14  10      253.84      285.26    258.22 o 
   1  14  10      315.40      571.73    277.30 o 
   2  14  10      672.62      403.86    278.66 o 
   3  14  10      404.31      459.05    296.18 o 
   4  14  10      373.05      236.18    287.51 o 
   5  14  10      343.37     -231.77    281.67 o 
  -5  15  10       23.95      689.68    288.93 o 
  -4  15  10       38.67       66.05    338.50 o 
  -3  15  10        9.21       20.24    268.01 o 
  -2  15  10       14.94      -33.93    271.28 o 
  -1  15  10       36.55      -48.08    271.51 o 
   0  15  10      385.14       59.49    359.14 o 
   1  15  10      812.16      891.48    305.02 o 
   2  15  10      132.98       97.06    275.83 o 
   3  15  10       71.57     -417.71    278.48 o 
 -17   1  11        1.84     -188.19    237.78 o 
 -16   1  11      856.05     1229.37    227.79 o 
 -15   1  11      534.15      180.51    168.62 o 
 -14   1  11       57.92      164.46    139.38 o 
 -13   1  11      619.70      708.87    147.40 o 
 -12   1  11      518.75      564.55    138.73 o 
 -11   1  11       32.00       24.60    113.89 o 
 -10   1  11      592.66      556.85    119.61 o 
  -9   1  11      322.74      494.77    138.03 o 
  -8   1  11       43.29      -39.11     96.54 o 
  -7   1  11     1896.50     1958.87    145.95 o 
  -6   1  11    18075.69    16550.95    510.72 o 
  -5   1  11       12.40      -21.51     65.32 o 
  -4   1  11     1458.76     1347.09     98.35 o 
  -3   1  11    53374.58    51542.49   1208.40 o 
  -2   1  11       72.64       35.49     66.02 o 
  -1   1  11      454.22      471.47     65.29 o 
   0   1  11        5.56       43.61     52.29 o 
   1   1  11      206.74      146.28     57.02 o 
   2   1  11      879.03      924.87     77.05 o 
   3   1  11     4080.22     3730.52    140.05 o 
   4   1  11    29877.57    30073.17    721.23 o 
   5   1  11     3206.93     3497.65    197.22 o 
   6   1  11    10018.68     9594.50    319.90 o 
   7   1  11     3010.01     3324.72    340.56 o 
   8   1  11      226.57      136.23    194.02 o 
 -17   2  11       31.35       78.06    203.20 o 
 -16   2  11        1.38     -249.36    232.15 o 
 -15   2  11       23.43      -66.65    218.86 o 
 -14   2  11        0.31       71.22    156.34 o 
 -13   2  11      320.61      557.50    162.06 o 
 -12   2  11     2732.13     3051.67    312.58 o 
 -11   2  11      134.64      307.07    121.50 o 
 -10   2  11     1658.43     1831.37    149.64 o 
  -9   2  11    16021.29    15610.76    455.66 o 
  -8   2  11      554.54      565.57    104.82 o 
  -7   2  11     1753.73     1575.27    121.25 o 
  -6   2  11     9880.66     9684.29    290.37 o 
  -5   2  11       22.11       33.41     68.47 o 
  -4   2  11      588.56      569.24     86.40 o 
  -3   2  11     9111.39     9491.66    272.83 o 
  -2   2  11     2343.94     2726.32    166.93 o 
  -1   2  11      224.00      177.04     65.45 o 
   0   2  11    12247.47    10822.26    291.72 o 
   1   2  11    12542.15    12238.97    321.45 o 
   2   2  11     1848.56     1718.21     93.65 o 
   3   2  11    14956.68    15168.29    387.73 o 
   4   2  11     2465.30     2211.40    136.30 o 
   5   2  11       10.75        3.11     85.06 o 
   6   2  11     1177.70     1418.74    445.83 o 
   7   2  11     8519.16     8321.33    377.59 o 
   8   2  11      631.12      806.03    163.15 o 
   9   2  11     2061.46     1737.91    288.96 o 
 -17   3  11       24.59     -114.29    208.90 o 
 -16   3  11       29.65      -20.99    195.91 o 
 -15   3  11        9.14     -257.48    171.66 o 
 -14   3  11        1.85      -90.68    221.87 o 
 -13   3  11      110.80       83.15    134.00 o 
 -12   3  11      444.08      259.84    129.78 o 
 -11   3  11       27.27       -9.87    115.40 o 
 -10   3  11      533.26      457.12    119.67 o 
  -9   3  11        6.07       50.12     97.25 o 
  -8   3  11      426.92      736.61    135.18 o 
  -7   3  11     1972.35     1846.14    132.30 o 
  -6   3  11     6991.42     6947.59    233.66 o 
  -5   3  11      779.55      791.65    116.78 o 
  -4   3  11      423.07      372.22    100.49 o 
  -3   3  11    20547.35    20807.13    525.57 o 
  -2   3  11     2982.82     3052.21    292.55 o 
  -1   3  11     1779.48     1748.68    173.79 o 
   0   3  11       35.84      101.01     58.66 o 
   1   3  11     9195.32     9393.65    260.07 o 
   2   3  11      946.86      992.87     84.59 o 
   3   3  11     6984.37     7352.96    261.40 o 
   4   3  11      974.29      952.26    202.07 o 
   5   3  11       27.11       80.50    119.68 o 
   6   3  11      657.66      567.10    309.60 o 
   7   3  11      369.89      173.42    218.79 o 
   8   3  11      572.04      610.04    171.55 o 
   9   3  11      743.38      852.46    189.13 o 
  10   3  11     1033.69     1081.55    268.32 o 
 -17   4  11        6.67     -138.15    214.51 o 
 -16   4  11     1040.29      982.11    315.34 o 
 -15   4  11      105.63      141.27    192.71 o 
 -14   4  11      200.00       97.59    179.12 o 
 -13   4  11      591.03      573.23    181.88 o 
 -12   4  11      339.17      546.81    140.49 o 
 -11   4  11        7.06       59.85    122.13 o 
 -10   4  11      755.69      961.42    181.73 o 
  -9   4  11     2793.24     2891.48    176.46 o 
  -8   4  11      435.76      311.11    103.67 o 
  -7   4  11     3388.89     3394.07    171.44 o 
  -6   4  11        7.14     -119.01     79.34 o 
  -5   4  11     1421.48     1522.01    117.23 o 
  -4   4  11     3272.41     3103.52    148.50 o 
  -3   4  11     2529.51     2480.94    130.42 o 
  -2   4  11     2336.03     2254.03    120.31 o 
  -1   4  11      598.91      560.64    103.45 o 
   0   4  11    22405.88    22654.51    799.73 o 
   1   4  11      472.71      353.19     61.09 o 
   2   4  11       59.00       20.81     83.07 o 
   3   4  11     4694.76     4815.02    206.82 o 
   4   4  11       48.49        9.70    121.11 o 
   5   4  11        1.15     -171.27    130.96 o 
   6   4  11      991.28     1148.78    183.83 o 
   7   4  11     5547.44     5854.97    978.35 o 
   8   4  11       68.21       46.15    162.22 o 
   9   4  11       33.08     -233.16    157.30 o 
  10   4  11     1903.44     2377.84    264.43 o 
 -16   5  11      243.54      -59.48    247.54 o 
 -15   5  11      390.36      351.02    197.88 o 
 -14   5  11       15.59      -18.68    236.90 o 
 -13   5  11      112.52      152.78    174.48 o 
 -12   5  11      739.81      888.62    154.55 o 
 -11   5  11      115.67       80.86    125.68 o 
 -10   5  11       38.54       60.98    110.60 o 
  -9   5  11       14.42      -58.14    107.11 o 
  -8   5  11        3.58       -4.82     96.45 o 
  -7   5  11      648.80      467.23    169.22 o 
  -6   5  11    11247.70    10898.47    464.99 o 
  -5   5  11      111.42      144.38     92.92 o 
  -4   5  11     1112.26      912.73    102.48 o 
  -3   5  11     6979.14     6820.07    289.57 o 
  -2   5  11     4370.15     4272.16    171.23 o 
  -1   5  11       73.85       55.53    104.27 o 
   0   5  11     3659.18     3796.26    158.49 o 
   1   5  11     2902.62     3106.74    192.26 o 
   2   5  11       88.81       38.61    142.40 o 
   3   5  11     2167.60     1999.58    336.06 o 
   4   5  11     7021.28     6699.59    730.66 o 
   5   5  11      141.31       81.44    142.71 o 
   6   5  11     3783.31     3480.48    264.86 o 
   7   5  11     7030.43     7034.66    384.91 o 
   8   5  11        0.19      -47.82    164.90 o 
   9   5  11      204.02      365.57    193.96 o 
  10   5  11      141.18      443.56    201.28 o 
  11   5  11        1.20      -61.22    212.59 o 
 -16   6  11        1.97      -16.51    248.11 o 
 -15   6  11      621.84      603.71    223.49 o 
 -14   6  11      101.60       88.40    279.65 o 
 -13   6  11      243.41      518.56    191.08 o 
 -12   6  11       72.68      200.28    161.37 o 
 -11   6  11       91.34      138.10    130.14 o 
 -10   6  11     1360.82     1235.01    161.68 o 
  -9   6  11      773.73      891.80    136.15 o 
  -8   6  11      213.43      182.54    110.64 o 
  -7   6  11      644.26      822.48    121.53 o 
  -6   6  11     2638.14     2684.11    204.12 o 
  -5   6  11     3214.91     3394.79    174.25 o 
  -4   6  11     4801.18     5012.93    205.28 o 
  -3   6  11      165.48      156.69    117.97 o 
  -2   6  11      229.66      200.34     83.87 o 
  -1   6  11     2036.28     2076.35    219.27 o 
   0   6  11    10800.54    11112.97    322.35 o 
   1   6  11     1505.38     1562.34    139.62 o 
   2   6  11        6.74      -93.05     87.64 o 
   3   6  11       70.44       52.35    141.55 o 
   4   6  11    10934.23    11012.54    490.15 o 
   5   6  11        1.31     -134.14    158.10 o 
   6   6  11     4841.54     5238.71    646.04 o 
   7   6  11     2269.68     2306.19    468.53 o 
   8   6  11      123.45        4.49    291.03 o 
   9   6  11     2222.92     2121.47    259.77 o 
  10   6  11      725.33      705.36    234.64 o 
  11   6  11      263.97      411.96    452.02 o 
  12   6  11       47.70      -34.93    367.40 o 
 -15   7  11        4.11       93.60    211.94 o 
 -14   7  11       10.55      176.90    197.36 o 
 -13   7  11     2127.92     1977.17    236.94 o 
 -12   7  11      975.83     1389.54    204.22 o 
 -11   7  11        8.10      133.16    160.59 o 
 -10   7  11      240.31      489.44    137.99 o 
  -9   7  11      627.77      679.11    139.71 o 
  -8   7  11      266.18       60.77    122.15 o 
  -7   7  11      200.04      216.68    112.21 o 
  -6   7  11      568.31      570.50    117.13 o 
  -5   7  11      330.44      343.72    105.29 o 
  -4   7  11      403.35      491.43    108.07 o 
  -3   7  11        4.38      -46.06     87.45 o 
  -2   7  11     1013.29     1131.81    125.12 o 
  -1   7  11     5977.41     5932.03    213.59 o 
   0   7  11     4526.98     4931.15    322.50 o 
   1   7  11     7220.09     6275.50    260.77 o 
   2   7  11      658.33      648.56    435.51 o 
   3   7  11        7.42       46.98    183.70 o 
   4   7  11       37.25       60.45    156.87 o 
   5   7  11       22.19     -231.51    367.40 o 
   6   7  11      255.09      -54.61    166.07 o 
   7   7  11        1.44     -126.89    177.77 o 
   8   7  11       26.07     -107.81    187.44 o 
   9   7  11     1190.53      770.41    242.15 o 
  10   7  11       86.65      394.18    222.72 o 
  11   7  11     1631.32     2053.83    297.94 o 
  12   7  11      479.67      824.42    272.75 o 
  13   7  11      100.28      549.03    458.21 o 
 -15   8  11        0.61      -79.17    211.25 o 
 -14   8  11       14.77      -28.35    208.00 o 
 -13   8  11       34.48        4.16    196.70 o 
 -12   8  11      141.33      336.63    188.47 o 
 -11   8  11      606.94      608.64    185.44 o 
 -10   8  11     1436.62     1564.07    201.69 o 
  -9   8  11       63.15       35.09    128.34 o 
  -8   8  11        1.78       28.01    119.64 o 
  -7   8  11      233.90      259.21    178.15 o 
  -6   8  11        1.30     -127.65    110.48 o 
  -5   8  11       11.21     -131.35    119.76 o 
  -4   8  11      304.52      314.86    115.44 o 
  -3   8  11     3365.17     3549.95    214.55 o 
  -2   8  11     8089.15     7972.53    269.01 o 
  -1   8  11      902.78      992.61    117.43 o 
   0   8  11     1232.98     1437.28    154.10 o 
   1   8  11      248.16      178.62    167.67 o 
   2   8  11      184.00      -65.58    154.62 o 
   3   8  11       92.71      104.26    170.59 o 
   4   8  11      321.99      410.49    189.46 o 
   5   8  11       55.24     -189.10    183.83 o 
   6   8  11       46.17      -56.87    187.32 o 
   7   8  11      236.49      270.04    209.19 o 
   8   8  11     1738.42     1457.64    267.35 o 
   9   8  11        3.96     -157.98    230.85 o 
  10   8  11     2658.37     2214.22    452.02 o 
  11   8  11      434.60       50.23    247.95 o 
  12   8  11      117.10      -32.64    262.79 o 
 -14   9  11       53.86      384.16    219.08 o 
 -13   9  11       51.03     -158.64    201.61 o 
 -12   9  11      603.85      737.06    213.70 o 
 -11   9  11        9.21     -108.18    182.15 o 
 -10   9  11      228.66      121.85    237.88 o 
  -9   9  11      177.60      497.75    176.13 o 
  -8   9  11      152.64      -48.69    129.33 o 
  -7   9  11     2721.52     3091.01    201.24 o 
  -6   9  11      451.71      526.22    135.95 o 
  -5   9  11     2228.20     2236.25    175.68 o 
  -4   9  11     1915.63     1750.39    155.90 o 
  -3   9  11     7440.46     7169.99    266.37 o 
  -2   9  11     1931.00     2164.17    157.75 o 
  -1   9  11      846.38      950.21    154.10 o 
   0   9  11     1260.60     1595.75    389.74 o 
   1   9  11     3156.15     3232.19    375.65 o 
   2   9  11      440.61      149.62    288.96 o 
   3   9  11     1137.32      906.90    408.68 o 
   4   9  11       18.56      -45.57    185.20 o 
   5   9  11     1425.69     1744.29    259.00 o 
   6   9  11      854.61      563.56    224.25 o 
   7   9  11     2188.77     2640.10    350.88 o 
   8   9  11      406.83      837.90    263.80 o 
   9   9  11      399.79      525.71    265.19 o 
  10   9  11     1413.03     1177.01    390.10 o 
  11   9  11      127.16      509.30    350.88 o 
 -13  10  11      478.83      278.43    442.17 o 
 -12  10  11      208.35       77.68    201.00 o 
 -11  10  11       14.38      161.21    326.98 o 
 -10  10  11      304.50      486.10    193.79 o 
  -9  10  11      465.00      506.70    182.70 o 
  -8  10  11       12.10       91.98    139.95 o 
  -7  10  11      857.97      643.90    172.79 o 
  -6  10  11      775.72     1063.19    162.81 o 
  -5  10  11       66.43       31.63    144.19 o 
  -4  10  11     1161.69     1545.77    166.41 o 
  -3  10  11      742.74      556.01    134.82 o 
  -2  10  11      984.89     1183.17    175.45 o 
  -1  10  11       79.02      -57.81    140.74 o 
   0  10  11      358.59      301.85    192.59 o 
   1  10  11        2.78     -216.72    175.14 o 
   2  10  11       57.86      -77.31    192.59 o 
   3  10  11     1607.92     1547.13    309.60 o 
   4  10  11     5180.85     3883.24    340.92 o 
   5  10  11       14.44      -46.69    235.30 o 
   6  10  11      937.91      343.79    305.48 o 
   7  10  11       67.19      273.94    241.43 o 
   8  10  11      378.46      533.48    520.13 o 
   9  10  11      156.91      222.91    441.70 o 
  10  10  11       75.97      114.82    279.14 o 
 -12  11  11      161.52       63.45    228.04 o 
 -11  11  11       26.12      100.03    205.22 o 
 -10  11  11      264.34      305.40    205.69 o 
  -9  11  11      428.34      473.50    246.45 o 
  -8  11  11      138.44      224.86    220.41 o 
  -7  11  11      185.74      158.89    151.87 o 
  -6  11  11       21.43       94.88    148.83 o 
  -5  11  11     2261.13     2514.61    262.17 o 
  -4  11  11       20.55      124.39    140.37 o 
  -3  11  11      413.35      179.39    188.32 o 
  -2  11  11        0.42     -230.86    194.10 o 
  -1  11  11      717.78      821.64    229.71 o 
   0  11  11      938.15     1062.32    244.99 o 
   1  11  11     1173.86      893.01    326.12 o 
   2  11  11      400.69      -21.62    288.96 o 
   3  11  11       71.03      -71.13    208.32 o 
   4  11  11       91.50      202.91    226.78 o 
   5  11  11     2251.57     2638.76    323.38 o 
   6  11  11       38.58     -105.20    237.24 o 
   7  11  11       30.03     -225.77    242.06 o 
   8  11  11      153.56      -89.44    269.17 o 
   9  11  11       57.74       14.07    294.46 o 
 -11  12  11      168.13      -66.05    421.06 o 
 -10  12  11        4.84       -5.01    238.95 o 
  -9  12  11      175.63      338.21    247.65 o 
  -8  12  11      260.36      345.22    243.75 o 
  -7  12  11       49.10       -5.94    216.83 o 
  -6  12  11        1.96       55.72    180.97 o 
  -5  12  11       61.25       23.59    174.47 o 
  -4  12  11      339.32      557.36    234.50 o 
  -3  12  11      275.50      235.14    179.34 o 
  -2  12  11      977.87      704.61    233.88 o 
  -1  12  11     2271.75     2982.90    652.23 o 
   0  12  11        1.55       64.26    213.88 o 
   1  12  11     1264.69     1500.40    282.42 o 
   2  12  11      219.58      175.61    234.85 o 
   3  12  11       12.45     -124.56    232.64 o 
   4  12  11     1659.64     1618.67    296.18 o 
   5  12  11       31.04     -361.20    240.80 o 
   6  12  11       72.14     -365.07    249.76 o 
   7  12  11        0.08     -246.91    268.79 o 
   8  12  11      222.18      480.30    298.58 o 
 -10  13  11      352.63      525.52    243.26 o 
  -9  13  11      156.61       64.65    221.03 o 
  -8  13  11        0.25      -46.90    283.49 o 
  -7  13  11        3.95      -51.27    221.28 o 
  -6  13  11       14.70       75.13    386.08 o 
  -5  13  11      117.48      200.20    192.94 o 
  -4  13  11        6.55      179.80    188.76 o 
  -3  13  11       40.35       75.70    237.56 o 
  -2  13  11      357.92      400.66    246.83 o 
  -1  13  11        1.07      -90.36    236.22 o 
   0  13  11     2648.14     2801.28    573.80 o 
   1  13  11      127.15     -125.35    315.80 o 
   2  13  11      121.65      -27.46    250.83 o 
   3  13  11       14.66     -196.07    252.48 o 
   4  13  11      116.69     -352.65    262.66 o 
   5  13  11        1.44     -306.59    253.15 o 
   6  13  11        0.23     -526.33    350.88 o 
   7  13  11      191.22      147.34    330.24 o 
  -8  14  11      256.10      514.18    233.55 o 
  -7  14  11       57.54      482.19    285.62 o 
  -6  14  11       11.61      290.06    263.57 o 
  -5  14  11       53.17      202.42    248.95 o 
  -4  14  11        2.01      108.02    340.38 o 
  -3  14  11       18.44     -242.85    255.63 o 
  -2  14  11      258.22      139.05    295.16 o 
  -1  14  11       11.37     -124.20    247.95 o 
   0  14  11       12.66       72.02    256.84 o 
   1  14  11      230.56      590.56    287.51 o 
   2  14  11      881.54     1065.97    466.47 o 
   3  14  11      282.40      156.97    317.86 o 
   4  14  11       78.48     -247.28    352.95 o 
   5  14  11       58.71     -155.06    290.16 o 
  -4  15  11       99.85      701.77    392.16 o 
  -3  15  11       32.88      -56.12    272.11 o 
  -2  15  11      100.11       70.05    277.38 o 
  -1  15  11       21.65       90.84    275.55 o 
   0  15  11      170.68      -25.75    427.25 o 
   1  15  11      332.72      435.99    303.19 o 
 -17   0  12        2.38     -140.35    359.14 o 
 -16   0  12      670.00      791.86    293.09 o 
 -15   0  12       63.97     -148.25    214.53 o 
 -14   0  12      228.20      381.80    210.41 o 
 -13   0  12     2530.12     2756.29    291.90 o 
 -12   0  12       20.76       12.52    171.55 o 
 -11   0  12     1007.14     1368.10    282.77 o 
 -10   0  12      343.17      702.42    326.12 o 
  -9   0  12      416.53      229.60    145.86 o 
  -8   0  12       44.18      -81.60    125.41 o 
  -7   0  12      965.50     1235.94    293.09 o 
  -6   0  12     3900.57     4284.92    367.40 o 
  -5   0  12      723.08      865.54    131.64 o 
  -4   0  12      249.24      295.59    102.85 o 
  -3   0  12    17133.51    14974.21    558.52 o 
  -2   0  12       12.60      -23.03     82.85 o 
  -1   0  12      292.82      297.61     96.19 o 
   0   0  12    23578.69    25640.56    881.17 o 
   1   0  12      288.74      321.41     92.18 o 
   2   0  12     1796.88     1765.07    148.61 o 
   3   0  12    12435.19    12346.78    466.79 o 
   4   0  12    11211.28    11375.92    551.09 o 
   5   0  12     2403.99     2659.80    180.91 o 
   6   0  12    12675.32    11719.53    643.98 o 
   7   0  12    13617.75    12062.16    668.74 o 
 -17   1  12        2.29      218.42    255.83 o 
 -16   1  12        4.17     -264.03    214.53 o 
 -15   1  12       30.04      267.88    196.62 o 
 -14   1  12       71.61      111.61    144.29 o 
 -13   1  12       37.05       77.56    137.61 o 
 -12   1  12      119.81      196.90    168.02 o 
 -11   1  12      127.92      -30.85    128.83 o 
 -10   1  12     2230.23     2189.20    185.68 o 
  -9   1  12     4211.47     4140.26    310.34 o 
  -8   1  12      661.23      640.70    107.17 o 
  -7   1  12      325.16      290.89     93.75 o 
  -6   1  12    18459.40    18576.28    491.64 o 
  -5   1  12       43.57       24.08     73.68 o 
  -4   1  12      866.61      899.46    134.17 o 
  -3   1  12    13491.91    14724.47    388.09 o 
  -2   1  12       28.95      -68.94     64.35 o 
  -1   1  12      113.57      169.26     71.50 o 
   0   1  12     3502.10     3550.03    229.99 o 
   1   1  12      887.54      869.15     80.81 o 
   2   1  12     1574.86     1486.20     96.38 o 
   3   1  12    12875.53    13090.02    346.87 o 
   4   1  12     3689.37     3558.14    143.98 o 
   5   1  12      106.60      117.99     90.15 o 
   6   1  12       81.98      155.86    104.35 o 
   7   1  12      268.49      424.17    135.14 o 
 -17   2  12        0.76      121.38    215.05 o 
 -16   2  12      115.28       75.24    204.89 o 
 -15   2  12       20.49      163.03    179.55 o 
 -14   2  12       37.62       95.49    142.38 o 
 -13   2  12       69.52      281.24    164.01 o 
 -12   2  12        4.66       40.19    125.04 o 
 -11   2  12      216.99      187.35    154.32 o 
 -10   2  12      406.34      236.25    114.60 o 
  -9   2  12        3.46       46.76     97.96 o 
  -8   2  12       75.25       87.98     90.91 o 
  -7   2  12      390.50      352.15     94.81 o 
  -6   2  12    32728.22    32229.48    797.18 o 
  -5   2  12      683.96      590.82     96.67 o 
  -4   2  12       86.77      142.54     72.75 o 
  -3   2  12     5886.31     5672.53    227.38 o 
  -2   2  12      619.55      726.93    107.36 o 
  -1   2  12       86.24       93.13     60.94 o 
   0   2  12      354.31      202.51     63.79 o 
   1   2  12     2094.97     2192.23    109.86 o 
   2   2  12      766.26      736.21     76.84 o 
   3   2  12     2512.26     2761.70    140.01 o 
   4   2  12      790.12     1019.11    163.59 o 
   5   2  12      211.06      180.99     92.94 o 
   6   2  12      221.76      224.98    134.27 o 
   7   2  12     4818.63     5337.57    298.93 o 
   8   2  12      260.97      237.36    151.79 o 
 -17   3  12        5.38     -245.73    203.30 o 
 -16   3  12      166.09     -152.34    194.57 o 
 -15   3  12       41.86      -39.50    187.37 o 
 -14   3  12        2.99      100.76    147.13 o 
 -13   3  12       56.95     -140.81    132.79 o 
 -12   3  12      328.09      588.67    144.83 o 
 -11   3  12       68.74       83.69    118.92 o 
 -10   3  12     1985.94     2184.82    166.59 o 
  -9   3  12     2989.82     2950.46    175.55 o 
  -8   3  12     2178.88     1952.81    145.14 o 
  -7   3  12     1086.22     1029.69    115.45 o 
  -6   3  12     8477.47     8558.26    272.77 o 
  -5   3  12     2975.46     3410.45    315.20 o 
  -4   3  12      195.92      232.18     78.56 o 
  -3   3  12     8747.84     8847.25    265.00 o 
  -2   3  12      506.28      554.12     82.22 o 
  -1   3  12      398.21      488.11    112.31 o 
   0   3  12     5988.85     4781.71    164.98 o 
   1   3  12    15974.66    16659.46    426.55 o 
   2   3  12      617.38      546.63     69.66 o 
   3   3  12    22787.36    22746.09    661.38 o 
   4   3  12     9513.30     9074.75    312.02 o 
   5   3  12      592.98      581.82    264.20 o 
   6   3  12      327.47      181.30    142.67 o 
   7   3  12      330.66      414.03    183.70 o 
   8   3  12        2.15      -82.77    146.35 o 
   9   3  12       20.91     -149.18    148.78 o 
 -16   4  12      733.25      968.20    241.46 o 
 -15   4  12       37.53      -56.01    190.29 o 
 -14   4  12       12.07        1.67    173.60 o 
 -13   4  12       91.87       79.71    141.16 o 
 -12   4  12      720.78      720.66    152.22 o 
 -11   4  12      196.64      216.38    129.20 o 
 -10   4  12      267.78      155.54    121.53 o 
  -9   4  12     1619.40     2087.93    159.53 o 
  -8   4  12        4.33       49.81     98.26 o 
  -7   4  12     5597.02     5520.51    264.55 o 
  -6   4  12     8851.08     8657.47    320.64 o 
  -5   4  12        2.84       16.09    103.67 o 
  -4   4  12     1339.99     1239.38    110.42 o 
  -3   4  12    26241.36    26654.21    664.44 o 
  -2   4  12      214.20      146.91     73.50 o 
  -1   4  12      817.94      979.16     90.80 o 
   0   4  12      619.29      518.53     75.61 o 
   1   4  12     9948.80     9881.04    277.83 o 
   2   4  12        9.04     -118.69     84.43 o 
   3   4  12      623.32      606.07    108.46 o 
   4   4  12     5382.99     5597.20    306.45 o 
   5   4  12      482.86      452.02    157.62 o 
   6   4  12     2308.89     2829.78    244.36 o 
   7   4  12    14567.61    13477.25    565.92 o 
   8   4  12       45.97      271.48    172.78 o 
   9   4  12       40.37      152.05    173.32 o 
  10   4  12     3731.93     4072.11    324.43 o 
 -16   5  12       89.70     -134.33    294.29 o 
 -15   5  12      399.03      435.28    206.99 o 
 -14   5  12      106.46      120.32    190.56 o 
 -13   5  12      855.38     1018.80    200.33 o 
 -12   5  12     1584.07     1494.40    172.17 o 
 -11   5  12        2.56      -63.34    125.28 o 
 -10   5  12      666.09      664.42    180.48 o 
  -9   5  12     2535.16     2276.11    219.27 o 
  -8   5  12       67.95      182.15    109.12 o 
  -7   5  12      278.36      343.04    107.83 o 
  -6   5  12        9.04      107.69     96.04 o 
  -5   5  12      528.77      478.57    150.15 o 
  -4   5  12     5638.63     5382.46    205.22 o 
  -3   5  12       10.30       66.89     84.21 o 
  -2   5  12     5116.85     5014.92    190.08 o 
  -1   5  12     2325.79     2267.72    128.30 o 
   0   5  12       56.28      -28.53     68.60 o 
   1   5  12      611.62      694.29    114.39 o 
   2   5  12       60.31     -134.73     89.82 o 
   3   5  12     2081.03     2716.90    245.62 o 
   4   5  12     7201.45     6974.05    358.89 o 
   5   5  12       64.90      194.02    210.53 o 
   6   5  12     2871.59     2359.55    305.48 o 
   7   5  12     7807.57     7690.13    405.23 o 
   8   5  12      613.54      606.58    201.35 o 
   9   5  12      759.16      793.50    209.92 o 
  10   5  12     1044.08     1309.38    249.66 o 
  11   5  12        5.02       13.92    205.04 o 
 -16   6  12      660.61      858.34    393.99 o 
 -15   6  12      231.71      180.29    203.08 o 
 -14   6  12       46.11      333.60    195.58 o 
 -13   6  12       66.87      138.53    179.12 o 
 -12   6  12       33.74       64.48    166.75 o 
 -11   6  12       15.83      -73.54    128.08 o 
 -10   6  12     2380.63     2078.51    177.42 o 
  -9   6  12      418.62      419.42    127.58 o 
  -8   6  12        4.10       -6.95    109.25 o 
  -7   6  12      579.69      831.10    127.35 o 
  -6   6  12      782.27      858.64    121.99 o 
  -5   6  12      403.28      430.08    108.82 o 
  -4   6  12      267.17      400.20     99.85 o 
  -3   6  12     8968.46     8542.30    274.39 o 
  -2   6  12      525.35      448.55     96.50 o 
  -1   6  12      644.32      732.16     99.31 o 
   0   6  12       70.04      -84.16     99.93 o 
   1   6  12       17.92      -74.05     99.55 o 
   2   6  12      117.60      -44.81    101.14 o 
   3   6  12       60.65      -59.86    143.03 o 
   4   6  12     7926.86     7823.16    402.31 o 
   5   6  12      199.68      148.61    160.54 o 
   6   6  12     1072.28     1188.92    209.19 o 
   7   6  12     5201.06     5251.94    362.35 o 
   8   6  12        0.13       76.77    249.75 o 
   9   6  12     1008.87      740.20    253.88 o 
  10   6  12        7.27     -293.97    199.81 o 
  11   6  12       39.22       62.87    388.04 o 
 -15   7  12        2.19       26.47    212.66 o 
 -14   7  12       46.95       31.90    196.14 o 
 -13   7  12      504.46      252.01    235.51 o 
 -12   7  12      334.71       27.16    200.85 o 
 -11   7  12        1.88      101.86    168.23 o 
 -10   7  12      567.75      409.68    142.24 o 
  -9   7  12     2510.57     2771.14    376.83 o 
  -8   7  12      221.26      387.32    123.56 o 
  -7   7  12       15.79       -9.85    110.62 o 
  -6   7  12     5399.81     5549.40    238.41 o 
  -5   7  12       57.62      -94.29    122.15 o 
  -4   7  12     1422.47     1513.46    152.68 o 
  -3   7  12      188.00      279.18    102.75 o 
  -2   7  12       19.05      -31.86     93.18 o 
  -1   7  12      322.89      327.05     96.45 o 
   0   7  12      543.34      310.94    119.53 o 
   1   7  12     4053.23     4153.58    220.20 o 
   2   7  12      206.88       38.04    161.98 o 
   3   7  12     1995.33     1713.74    227.04 o 
   4   7  12     5249.82     5477.32    388.04 o 
   5   7  12       39.00       48.79    177.99 o 
   6   7  12      301.20      189.07    454.09 o 
   7   7  12       29.17     -101.32    192.06 o 
   8   7  12      364.08      351.18    221.58 o 
   9   7  12      514.31      503.84    223.34 o 
  10   7  12     3561.11     4602.78    569.67 o 
  11   7  12      607.51      901.91    271.04 o 
  12   7  12       27.76     -103.30    262.13 o 
 -15   8  12       15.45     -292.34    202.06 o 
 -14   8  12       54.48       47.79    201.69 o 
 -13   8  12       31.99      -93.84    180.85 o 
 -12   8  12       36.32     -184.32    191.05 o 
 -11   8  12       17.55       47.85    165.49 o 
 -10   8  12     1119.96     1540.55    198.41 o 
  -9   8  12      233.59      295.63    138.88 o 
  -8   8  12      534.78      288.96    132.10 o 
  -7   8  12      665.69      673.78    135.26 o 
  -6   8  12      928.57      831.22    140.28 o 
  -5   8  12      832.43      879.74    134.23 o 
  -4   8  12     1877.29     2096.07    159.98 o 
  -3   8  12      292.03      493.14    136.45 o 
  -2   8  12     7551.38     7575.59    268.08 o 
  -1   8  12      252.06      267.65    126.27 o 
   0   8  12     1083.01     1119.06    155.53 o 
   1   8  12     6008.99     6244.96    367.76 o 
   2   8  12      426.38      536.11    191.18 o 
   3   8  12     1495.02     1421.75    229.11 o 
   4   8  12      909.91      904.24    213.82 o 
   5   8  12        6.44     -211.30    186.90 o 
   6   8  12       39.59     -148.31    198.23 o 
   7   8  12       87.51     -104.57    217.94 o 
   8   8  12      378.50      842.19    252.14 o 
   9   8  12      114.94       22.91    230.04 o 
  10   8  12      819.75      703.07    276.19 o 
  11   8  12     1648.41     1804.44    330.23 o 
  12   8  12      356.37      270.40    289.11 o 
 -14   9  12       31.91      -46.88    215.27 o 
 -13   9  12      104.25       16.93    206.18 o 
 -12   9  12       22.45     -347.72    271.69 o 
 -11   9  12       93.37     -117.42    235.03 o 
 -10   9  12       91.87     -150.01    175.10 o 
  -9   9  12      576.44      290.33    142.00 o 
  -8   9  12       32.76     -174.44    132.11 o 
  -7   9  12      609.08      642.57    148.87 o 
  -6   9  12      264.38      180.27    133.41 o 
  -5   9  12       35.10      -80.28    121.54 o 
  -4   9  12     3437.79     3507.26    321.15 o 
  -3   9  12       92.29       97.47    117.33 o 
  -2   9  12     2019.12     2246.38    197.67 o 
  -1   9  12        1.01     -154.40    121.89 o 
   0   9  12     1790.67     1952.57    236.22 o 
   1   9  12      168.32      -26.04    175.07 o 
   2   9  12      361.04      403.46    198.23 o 
   3   9  12       15.69       35.09    195.57 o 
   4   9  12     1262.98     1205.44    240.96 o 
   5   9  12       12.83     -102.78    224.98 o 
   6   9  12      949.80      909.39    253.90 o 
   7   9  12     2469.51     2304.93    302.06 o 
   8   9  12      301.23       -7.91    240.17 o 
   9   9  12      266.39      163.66    262.83 o 
  10   9  12      289.97      499.47    275.55 o 
  11   9  12      301.48      653.41    305.62 o 
 -13  10  12      186.54      101.80    222.79 o 
 -12  10  12        4.01      183.24    207.50 o 
 -11  10  12        4.99      -53.44    194.23 o 
 -10  10  12      256.73      155.96    187.35 o 
  -9  10  12        1.56       61.40    173.35 o 
  -8  10  12        7.94      289.67    202.58 o 
  -7  10  12      505.88      621.04    159.33 o 
  -6  10  12        3.04       80.70    140.02 o 
  -5  10  12      811.00      728.85    163.78 o 
  -4  10  12       50.95      211.22    135.78 o 
  -3  10  12     4693.87     5261.55    286.47 o 
  -2  10  12       17.58     -154.49    140.74 o 
  -1  10  12      153.08      152.06    148.29 o 
   0  10  12      204.35      211.47    204.08 o 
   1  10  12       35.78      107.04    205.03 o 
   2  10  12       42.76      -64.87    196.08 o 
   3  10  12      167.17       27.95    204.27 o 
   4  10  12      167.56      -24.57    207.47 o 
   5  10  12      245.70      198.40    232.15 o 
   6  10  12       20.79       47.42    238.88 o 
   7  10  12     1075.34     1217.89    408.68 o 
   8  10  12     1310.08     1411.75    507.75 o 
   9  10  12       44.07       88.18    268.01 o 
  10  10  12      146.35      488.40    292.05 o 
 -12  11  12      115.10     -160.68    219.13 o 
 -11  11  12      104.44      582.65    227.22 o 
 -10  11  12      233.44      148.32    203.19 o 
  -9  11  12        6.62     -127.35    246.02 o 
  -8  11  12       39.45      131.13    186.73 o 
  -7  11  12       19.16     -123.07    151.53 o 
  -6  11  12        7.22      -48.68    144.06 o 
  -5  11  12     1261.90     1518.71    182.74 o 
  -4  11  12       12.09      -50.03    161.30 o 
  -3  11  12       44.06     -243.27    162.42 o 
  -2  11  12      963.55     1055.66    190.39 o 
  -1  11  12     1554.89     1641.35    468.53 o 
   0  11  12      682.28      701.77    227.68 o 
   1  11  12      518.96      235.51    223.29 o 
   2  11  12      541.48      257.77    371.52 o 
   3  11  12      133.48     -201.53    218.69 o 
   4  11  12      411.62      448.80    261.24 o 
   5  11  12      840.53     1110.96    279.81 o 
   6  11  12      280.50       59.74    272.45 o 
   7  11  12     1377.04     1146.79    305.83 o 
   8  11  12      162.78      -75.22    278.65 o 
   9  11  12      290.80     -177.13    371.52 o 
 -11  12  12       54.40       -2.24    259.34 o 
 -10  12  12       15.91      -32.74    252.69 o 
  -9  12  12        4.06     -203.39    195.89 o 
  -8  12  12       31.07     -284.09    189.39 o 
  -7  12  12      152.98      310.15    215.88 o 
  -6  12  12      173.32      189.81    165.49 o 
  -5  12  12      267.88      115.11    221.17 o 
  -4  12  12       58.05     -325.71    217.14 o 
  -3  12  12      431.18      590.18    234.85 o 
  -2  12  12        5.09       12.54    224.94 o 
  -1  12  12      942.94      826.53    261.49 o 
   0  12  12       37.16      155.30    305.48 o 
   1  12  12      223.68      -40.80    278.64 o 
   2  12  12       18.26      101.02    334.37 o 
   3  12  12       22.52       -9.71    295.16 o 
   4  12  12      842.83      801.23    369.46 o 
   5  12  12       86.83      101.79    293.09 o 
   6  12  12       74.28     -379.95    253.30 o 
   7  12  12      145.97      137.92    295.16 o 
   8  12  12       28.86      223.45    300.18 o 
  -9  13  12        7.59      176.32    271.41 o 
  -8  13  12      182.92      109.99    410.74 o 
  -7  13  12       15.43       93.36    244.47 o 
  -6  13  12        2.98      178.68    246.54 o 
  -5  13  12       20.72      166.91    202.14 o 
  -4  13  12       14.67      171.02    193.39 o 
  -3  13  12      304.55      246.85    257.39 o 
  -2  13  12      334.77      874.19    267.36 o 
  -1  13  12      220.29      331.05    268.50 o 
   0  13  12     2985.55     2149.85    317.16 o 
   1  13  12      250.61     -165.94    291.03 o 
   2  13  12      397.05      130.10    253.50 o 
   3  13  12      220.07      408.89    348.82 o 
   4  13  12        2.49      -54.76    275.55 o 
   5  13  12      194.32     -276.00    326.12 o 
   6  13  12        5.11       51.60    288.98 o 
  -7  14  12       20.73     -309.80    246.26 o 
  -6  14  12        2.89     -373.81    249.20 o 
  -5  14  12      113.15     -115.68    322.08 o 
  -4  14  12      144.04      379.43    272.35 o 
  -3  14  12       18.38      -22.53    262.13 o 
  -2  14  12       90.18     -282.53    246.26 o 
  -1  14  12      292.67     -369.93    256.42 o 
   0  14  12       19.17      -79.96    267.36 o 
   1  14  12      221.63      539.95    588.25 o 
   2  14  12       20.38       76.37    274.38 o 
   3  14  12       23.25     -297.33    326.12 o 
   4  14  12       37.99      163.73    299.18 o 
  -3  15  12       13.69     -300.60    429.32 o 
  -2  15  12        3.73      -85.58    280.71 o 
  -1  15  12       13.29     -410.84    273.89 o 
   0  15  12       23.30     -111.76    281.40 o 
 -17   1  13        0.41     -189.30    246.02 o 
 -16   1  13      344.70      107.89    245.61 o 
 -15   1  13        3.75      236.17    187.36 o 
 -14   1  13        4.77       29.52    166.53 o 
 -13   1  13     1202.65     1663.04    207.27 o 
 -12   1  13     2115.98     2305.60    216.27 o 
 -11   1  13      143.47      387.02    145.70 o 
 -10   1  13     3153.47     3199.16    372.67 o 
  -9   1  13       21.69      -19.80    101.18 o 
  -8   1  13      116.78      136.80     97.74 o 
  -7   1  13      248.28      220.43     95.31 o 
  -6   1  13     4392.79     4352.50    278.70 o 
  -5   1  13       90.25       47.30     92.96 o 
  -4   1  13       36.58        3.87     69.93 o 
  -3   1  13    19137.31    18576.99    478.97 o 
  -2   1  13       58.71       87.56     67.33 o 
  -1   1  13      991.72      949.15     97.72 o 
   0   1  13    22161.17    21689.74    540.91 o 
   1   1  13     4374.17     4178.34    170.19 o 
   2   1  13      705.81      763.68     87.69 o 
   3   1  13      469.48      517.36     80.01 o 
   4   1  13     2179.96     2139.17    145.12 o 
   5   1  13      809.96      672.50    111.16 o 
   6   1  13     1549.31     1756.67    487.11 o 
   7   1  13     8727.28     8223.08    532.52 o 
 -17   2  13        1.32     -108.23    213.57 o 
 -16   2  13      466.98      606.36    218.20 o 
 -15   2  13        3.00      -86.08    153.28 o 
 -14   2  13      113.12      485.79    160.01 o 
 -13   2  13      273.37      356.82    148.69 o 
 -12   2  13       57.71      110.42    130.47 o 
 -11   2  13       79.20       51.93    121.02 o 
 -10   2  13     1884.67     1964.02    308.05 o 
  -9   2  13     9041.42     8627.23    296.57 o 
  -8   2  13      278.43      383.65    106.13 o 
  -7   2  13      719.77      653.17    107.86 o 
  -6   2  13    12433.75    12144.36    405.60 o 
  -5   2  13      196.73       91.76     96.52 o 
  -4   2  13       11.72      -34.03     71.14 o 
  -3   2  13       51.10      223.71     98.54 o 
  -2   2  13      107.70      -35.07     99.50 o 
  -1   2  13     2153.17     2362.72    119.60 o 
   0   2  13    10353.14     9763.28    277.32 o 
   1   2  13      592.61      512.03     78.16 o 
   2   2  13     3348.57     3156.32    138.51 o 
   3   2  13    21633.13    20307.19    598.92 o 
   4   2  13     4683.29     4723.50    214.46 o 
   5   2  13     1459.61     1921.34    183.83 o 
   6   2  13     1254.06     1210.55    185.76 o 
   7   2  13     2288.38     2232.83    449.96 o 
   8   2  13      167.23      198.15    227.04 o 
 -17   3  13      209.73      -26.87    242.77 o 
 -16   3  13       25.58       84.36    211.15 o 
 -15   3  13       33.12      -44.78    186.95 o 
 -14   3  13       24.75      -95.49    148.65 o 
 -13   3  13      982.93      747.42    236.61 o 
 -12   3  13       34.39      -44.93    160.87 o 
 -11   3  13        0.28       73.51    126.28 o 
 -10   3  13       11.25     -164.63    109.75 o 
  -9   3  13     1878.02     1917.20    156.90 o 
  -8   3  13      226.45      244.14    105.74 o 
  -7   3  13     1415.21     1361.97    130.80 o 
  -6   3  13    17236.55    17565.91    476.58 o 
  -5   3  13     3870.66     3659.78    192.58 o 
  -4   3  13      984.58      982.48    135.26 o 
  -3   3  13       33.86       22.95     74.51 o 
  -2   3  13        8.19      -61.72     86.68 o 
  -1   3  13       12.62       42.33     69.79 o 
   0   3  13     7509.35     8637.65    254.28 o 
   1   3  13     1522.12     1674.79    125.72 o 
   2   3  13      629.57      716.82    113.06 o 
   3   3  13     2972.46     2836.59    168.94 o 
   4   3  13     6624.80     6792.23    261.33 o 
   5   3  13        0.63      -60.50    135.14 o 
   6   3  13     1063.52     1208.27    189.13 o 
   7   3  13     1239.05     1268.59    371.52 o 
   8   3  13        6.32       69.67    166.30 o 
   9   3  13       35.30      198.15    251.81 o 
 -16   4  13      552.25      586.84    224.85 o 
 -15   4  13        0.22      -55.17    196.90 o 
 -14   4  13       10.20        1.31    176.72 o 
 -13   4  13      277.89      251.41    147.81 o 
 -12   4  13        8.95     -192.59    132.51 o 
 -11   4  13        0.16     -114.55    123.79 o 
 -10   4  13       25.91      -21.21    118.90 o 
  -9   4  13      454.63      462.34    123.61 o 
  -8   4  13       51.42       -6.60    103.83 o 
  -7   4  13     2053.77     2038.17    350.35 o 
  -6   4  13      648.96      567.46    108.16 o 
  -5   4  13      381.36      310.53     96.98 o 
  -4   4  13     2010.03     2166.08    137.64 o 
  -3   4  13     1813.05     1801.56    122.87 o 
  -2   4  13     2957.80     3260.83    152.68 o 
  -1   4  13     1270.30     1291.02    130.34 o 
   0   4  13     2138.67     2246.02    122.74 o 
   1   4  13     3923.63     4280.07    207.14 o 
   2   4  13      797.65      641.72    119.59 o 
   3   4  13     4379.35     4625.27    259.25 o 
   4   4  13      569.11      680.83    338.50 o 
   5   4  13      316.26      494.02    235.30 o 
   6   4  13     2475.37     2283.41    518.07 o 
   7   4  13      265.76      265.50    175.07 o 
   8   4  13     1056.87      643.85    191.59 o 
   9   4  13      280.23      301.35    189.73 o 
 -16   5  13       22.37     -318.04    212.02 o 
 -15   5  13      250.26      231.95    209.24 o 
 -14   5  13       53.86     -215.06    176.17 o 
 -13   5  13     1628.93     1585.60    217.81 o 
 -12   5  13       86.43      142.51    142.30 o 
 -11   5  13        7.91     -105.15    124.23 o 
 -10   5  13      246.83      173.51    127.61 o 
  -9   5  13      155.30      -91.95    127.10 o 
  -8   5  13      419.32      309.60    135.85 o 
  -7   5  13       33.45      -21.54    135.85 o 
  -6   5  13     1168.32     1209.46    141.83 o 
  -5   5  13       10.49      123.73     93.60 o 
  -4   5  13      674.32      704.26    134.66 o 
  -3   5  13    13800.04    14434.63    402.70 o 
  -2   5  13      254.90      113.09     85.31 o 
  -1   5  13        6.34      -46.25     77.11 o 
   0   5  13    13120.25    13280.22    434.23 o 
   1   5  13     1557.13     1731.06    145.19 o 
   2   5  13      640.75      483.39    115.54 o 
   3   5  13      675.33      578.66    164.75 o 
   4   5  13      419.42      215.97    160.23 o 
   5   5  13       25.16     -115.88    164.90 o 
   6   5  13     1695.70     1698.88    224.70 o 
   7   5  13     8505.55     9089.52    461.49 o 
   8   5  13      168.06       59.75    193.31 o 
   9   5  13      293.48      179.92    207.00 o 
  10   5  13     1414.45     1147.40    239.74 o 
 -16   6  13      150.35      182.78    227.15 o 
 -15   6  13       42.32     -319.54    213.03 o 
 -14   6  13       83.72       62.48    192.58 o 
 -13   6  13       58.05     -107.53    172.32 o 
 -12   6  13      359.43      452.07    157.89 o 
 -11   6  13       75.34       -8.85    139.12 o 
 -10   6  13     1482.97     1584.38    168.96 o 
  -9   6  13      196.37      247.21    125.27 o 
  -8   6  13      311.98      187.88    120.34 o 
  -7   6  13     3461.77     3298.71    189.68 o 
  -6   6  13     6074.77     5292.63    558.39 o 
  -5   6  13      596.18      744.01    143.60 o 
  -4   6  13     1823.94     1758.75    143.60 o 
  -3   6  13      597.64      643.66    109.83 o 
  -2   6  13     5289.09     5378.13    226.62 o 
  -1   6  13     2395.66     2280.86    140.30 o 
   0   6  13     1365.24     1665.85    155.10 o 
   1   6  13     3997.84     4346.74    383.38 o 
   2   6  13      610.99      683.99    173.51 o 
   3   6  13     4131.46     4331.43    300.48 o 
   4   6  13      114.96      151.73    167.82 o 
   5   6  13      749.98      579.99    192.65 o 
   6   6  13       32.01      -63.98    180.91 o 
   7   6  13     2494.26     2719.45    274.91 o 
   8   6  13      828.34      574.26    219.20 o 
   9   6  13     2537.86     3314.84   1067.10 o 
  10   6  13      180.40      -14.08    317.86 o 
  11   6  13      273.54       37.20    239.70 o 
 -15   7  13      113.16      -12.76    214.94 o 
 -14   7  13        2.64       87.15    220.01 o 
 -13   7  13       31.61      150.83    197.88 o 
 -12   7  13       27.72     -125.68    171.79 o 
 -11   7  13       55.52       56.39    145.31 o 
 -10   7  13      981.99     1473.13    170.34 o 
  -9   7  13       98.25      -61.25    122.88 o 
  -8   7  13       10.17     -100.23    117.99 o 
  -7   7  13     1230.79     1172.42    217.49 o 
  -6   7  13      888.39     1091.20    138.27 o 
  -5   7  13     2461.26     2214.89    169.81 o 
  -4   7  13      451.62      245.54    108.92 o 
  -3   7  13      744.65      953.12    141.21 o 
  -2   7  13       66.89      121.13     98.50 o 
  -1   7  13      449.69      654.39    135.81 o 
   0   7  13      245.08      113.06    139.73 o 
   1   7  13     2907.07     3197.79    271.28 o 
   2   7  13      109.98      130.67    169.00 o 
   3   7  13     1332.47     1609.94    230.38 o 
   4   7  13     7691.65     7212.09    458.21 o 
   5   7  13       45.34      -93.07    186.20 o 
   6   7  13      591.61      586.57    217.33 o 
   7   7  13      243.34      520.91    217.45 o 
   8   7  13      229.22      101.55    371.52 o 
   9   7  13      475.90       30.77    231.07 o 
  10   7  13      510.20      493.56    261.46 o 
  11   7  13     1061.42     1536.62    306.43 o 
 -14   8  13       31.20     -122.26    201.06 o 
 -13   8  13      137.69      369.56    211.28 o 
 -12   8  13        9.66     -271.66    264.84 o 
 -11   8  13        1.91      -58.71    170.97 o 
 -10   8  13      356.73      343.97    190.07 o 
  -9   8  13      246.18       32.36    134.31 o 
  -8   8  13      194.08       88.38    130.81 o 
  -7   8  13       10.23       59.14    136.45 o 
  -6   8  13      313.69      177.49    125.20 o 
  -5   8  13        2.81       28.95    114.38 o 
  -4   8  13      587.40      530.02    127.58 o 
  -3   8  13      713.05      857.09    132.45 o 
  -2   8  13     1267.99     1236.18    165.76 o 
  -1   8  13      231.61      362.08    134.80 o 
   0   8  13      489.97      350.96    137.24 o 
   1   8  13     5677.37     5740.43    361.92 o 
   2   8  13      713.71      553.34    280.71 o 
   3   8  13     1540.93     1348.99    234.85 o 
   4   8  13      452.44      469.31    388.04 o 
   5   8  13      268.74      -58.23    193.31 o 
   6   8  13      676.81      535.04    224.70 o 
   7   8  13      118.89       -3.17    212.13 o 
   8   8  13       64.13      251.91    344.69 o 
   9   8  13        0.94     -136.12    238.88 o 
  10   8  13     1035.31     1457.17    294.27 o 
  11   8  13      255.25      480.91    274.44 o 
 -14   9  13      123.51      132.69    224.98 o 
 -13   9  13        5.97     -132.60    211.45 o 
 -12   9  13       55.01      -30.94    192.88 o 
 -11   9  13      204.82      164.69    190.00 o 
 -10   9  13       60.52       22.12    178.36 o 
  -9   9  13       22.32      -78.46    137.68 o 
  -8   9  13      225.07      186.11    140.04 o 
  -7   9  13      435.72      734.49    156.64 o 
  -6   9  13      968.18     1142.46    159.99 o 
  -5   9  13       26.18       35.73    129.76 o 
  -4   9  13     4538.56     4495.12    226.88 o 
  -3   9  13     3257.80     3544.23    242.72 o 
  -2   9  13      310.64      384.80    150.94 o 
  -1   9  13      488.81      364.95    148.59 o 
   0   9  13        2.10      222.26    202.27 o 
   1   9  13      977.60      933.19    270.39 o 
   2   9  13        0.07     -132.04    197.01 o 
   3   9  13      118.75     -179.45    231.17 o 
   4   9  13      301.37       76.88    217.33 o 
   5   9  13        1.34     -458.21    305.48 o 
   6   9  13     1054.86     1053.24    263.57 o 
   7   9  13      336.73      305.05    270.39 o 
   8   9  13      725.88      133.76    255.63 o 
   9   9  13      263.71     -141.27    238.01 o 
  10   9  13      386.65      221.89    277.72 o 
 -13  10  13      191.01      181.28    224.53 o 
 -12  10  13      182.12      216.90    207.66 o 
 -11  10  13        6.29       86.25    200.82 o 
 -10  10  13       33.12       76.72    363.49 o 
  -9  10  13        6.50       77.38    225.01 o 
  -8  10  13       43.29       -9.04    147.85 o 
  -7  10  13      177.94      362.51    152.43 o 
  -6  10  13      172.99      -71.53    142.93 o 
  -5  10  13      547.24      340.19    149.12 o 
  -4  10  13     1741.09     1850.31    211.28 o 
  -3  10  13     4285.40     4424.35    283.90 o 
  -2  10  13     2208.64     2216.87    215.06 o 
  -1  10  13      430.71      725.95    224.70 o 
   0  10  13       55.93     -101.42    192.06 o 
   1  10  13      160.84     -166.74    200.84 o 
   2  10  13       33.53     -281.25    198.43 o 
   3  10  13      252.93     -152.80    208.57 o 
   4  10  13        8.76     -190.00    223.85 o 
   5  10  13       37.77      137.38    234.85 o 
   6  10  13       68.52      241.60    248.54 o 
   7  10  13      572.71      505.07    268.58 o 
   8  10  13     1398.31      939.16    304.96 o 
   9  10  13      723.80     1017.99    641.91 o 
 -12  11  13       10.70        4.74    232.40 o 
 -11  11  13      121.39      293.43    225.87 o 
 -10  11  13       83.37       -1.71    196.51 o 
  -9  11  13       40.57     -273.92    182.61 o 
  -8  11  13       26.25     -182.02    156.30 o 
  -7  11  13        1.32       13.69    157.06 o 
  -6  11  13      142.21      189.92    155.56 o 
  -5  11  13     1044.34     1338.93    215.05 o 
  -4  11  13       22.06     -172.05    212.43 o 
  -3  11  13       91.19      -58.47    167.78 o 
  -2  11  13       44.53      -42.50    216.28 o 
  -1  11  13      981.80      719.25    251.81 o 
   0  11  13      555.50      468.53    233.52 o 
   1  11  13      208.26      269.12    355.01 o 
   2  11  13        4.90     -303.76    217.33 o 
   3  11  13      131.16      644.60    250.57 o 
   4  11  13      444.52      100.44    250.98 o 
   5  11  13      765.46      478.36    276.19 o 
   6  11  13        2.41      -29.25    255.10 o 
   7  11  13      882.84      506.57    287.97 o 
   8  11  13      591.32      485.63    298.31 o 
 -10  12  13      221.54       28.51    222.32 o 
  -9  12  13      173.01       92.80    213.15 o 
  -8  12  13      222.33      422.92    216.26 o 
  -7  12  13       54.24      185.33    178.20 o 
  -6  12  13      536.03      248.60    207.69 o 
  -5  12  13      269.90      152.90    192.98 o 
  -4  12  13      299.11      282.66    196.05 o 
  -3  12  13        2.73      -52.33    234.64 o 
  -2  12  13      300.99       80.78    235.09 o 
  -1  12  13     1023.36     1078.91    267.36 o 
   0  12  13      300.44      574.36    267.07 o 
   1  12  13       19.00      -41.62    228.79 o 
   2  12  13      395.73      270.52    255.30 o 
   3  12  13       20.20       50.69    462.34 o 
   4  12  13      949.20     1057.75    291.20 o 
   5  12  13      443.76      587.41    294.77 o 
   6  12  13       34.39     -305.38    264.06 o 
   7  12  13      368.47      702.31    324.28 o 
  -9  13  13       23.94      381.08    273.59 o 
  -8  13  13       44.30       86.30    247.65 o 
  -7  13  13      208.45      305.48    346.76 o 
  -6  13  13        3.74     -367.48    244.98 o 
  -5  13  13        1.48     -132.51    348.82 o 
  -4  13  13      303.29      -92.41    191.09 o 
  -3  13  13      165.68     -197.42    429.32 o 
  -2  13  13       31.03     -360.25    240.17 o 
  -1  13  13        0.54       25.49    249.56 o 
   0  13  13      720.30      283.28    262.66 o 
   1  13  13      452.19      564.30    281.13 o 
   2  13  13        0.43     -402.48    268.32 o 
   3  13  13      285.99      190.46    273.64 o 
   4  13  13       89.61      240.18    287.42 o 
   5  13  13       85.97      173.25    352.95 o 
  -6  14  13       36.80      335.20    268.50 o 
  -5  14  13       39.34     -147.52    215.34 o 
  -4  14  13       30.17     -145.20    363.27 o 
  -3  14  13       44.72      -37.61    260.33 o 
  -2  14  13      108.72      -68.55    266.98 o 
  -1  14  13        0.32      119.46    285.88 o 
   0  14  13      206.74      304.66    281.58 o 
   1  14  13      110.48       33.02    283.14 o 
   2  14  13      648.38     1102.81    320.73 o 
   3  14  13       99.30     -376.68    285.65 o 
 -17   0  14        3.11       36.43    264.43 o 
 -16   0  14      108.81     -172.80    332.31 o 
 -15   0  14      101.89     -183.04    216.83 o 
 -14   0  14        2.32     -262.94    205.03 o 
 -13   0  14      188.86      -82.41    208.47 o 
 -12   0  14     1892.92     1639.24    247.91 o 
 -11   0  14     2026.70     2388.12    255.40 o 
 -10   0  14     2045.87     2284.33    526.33 o 
  -9   0  14     7784.13     7393.34    549.03 o 
  -8   0  14     1062.97     1502.61    288.96 o 
  -7   0  14      183.92       50.60    129.87 o 
  -6   0  14      674.05      642.94    187.83 o 
  -5   0  14       81.63        0.00    108.73 o 
  -4   0  14        6.49      -16.87     99.16 o 
  -3   0  14      446.11      241.30    110.99 o 
  -2   0  14     4876.30     5092.07    259.77 o 
  -1   0  14      248.35      297.50    102.96 o 
   0   0  14    45499.08    47650.50   1590.55 o 
   1   0  14    10226.52    10927.76    434.19 o 
   2   0  14      742.47      816.37    146.55 o 
   3   0  14     4158.97     4378.59    243.09 o 
   4   0  14     1387.29     1661.36    161.52 o 
   5   0  14      112.31      189.89    185.76 o 
   6   0  14      720.85     1143.47    247.68 o 
 -17   1  14        0.61      201.21    271.42 o 
 -16   1  14        6.19     -276.99    190.70 o 
 -15   1  14      468.22      266.25    190.09 o 
 -14   1  14        2.67       40.81    174.63 o 
 -13   1  14       24.83      -60.33    159.43 o 
 -12   1  14      789.09     1030.43    184.02 o 
 -11   1  14       42.59      -99.01    125.30 o 
 -10   1  14      715.71      925.62    139.12 o 
  -9   1  14       94.45        5.90    108.66 o 
  -8   1  14        3.84     -140.66     97.76 o 
  -7   1  14     1151.48     1110.21    141.21 o 
  -6   1  14    12806.71    13212.69    441.42 o 
  -5   1  14       79.91      -49.57     78.63 o 
  -4   1  14       59.02       51.41     75.32 o 
  -3   1  14     3991.64     3998.19    165.73 o 
  -2   1  14     2600.24     2733.48    134.98 o 
  -1   1  14      122.56      132.90     73.55 o 
   0   1  14      461.02      647.07     84.25 o 
   1   1  14     1721.20     1901.04    151.34 o 
   2   1  14      408.35      445.23     84.34 o 
   3   1  14     6251.68     5672.86    221.05 o 
   4   1  14    11263.52    11159.65    370.88 o 
   5   1  14     1120.50     1250.04    134.00 o 
   6   1  14     1134.20     1003.12    235.30 o 
   7   1  14      866.64      631.59    231.17 o 
 -17   2  14        4.28     -237.09    209.39 o 
 -16   2  14       93.44      103.91    201.53 o 
 -15   2  14      190.83      260.21    174.37 o 
 -14   2  14        2.99     -146.19    144.78 o 
 -13   2  14      514.24      333.62    151.77 o 
 -12   2  14      332.19      316.84    154.61 o 
 -11   2  14        2.31       13.93    147.17 o 
 -10   2  14      231.53      175.25    123.26 o 
  -9   2  14     3666.45     3934.40    207.40 o 
  -8   2  14      307.37      239.67    108.59 o 
  -7   2  14      536.27      664.11    111.63 o 
  -6   2  14      203.86      248.66     95.56 o 
  -5   2  14     1389.69     1486.06    121.18 o 
  -4   2  14      187.47      121.76     95.37 o 
  -3   2  14     1374.19     1422.47    110.60 o 
  -2   2  14     2841.33     2990.74    141.68 o 
  -1   2  14       76.78      -17.67     68.35 o 
   0   2  14    10470.16    10300.09    293.37 o 
   1   2  14     2731.97     2652.40    133.49 o 
   2   2  14      138.61      -34.80     73.85 o 
   3   2  14      599.14      613.43    114.63 o 
   4   2  14      616.33      608.00    118.98 o 
   5   2  14      253.00       32.70    128.34 o 
   6   2  14       10.54     -242.09    241.49 o 
   7   2  14     5025.65     5416.00    437.57 o 
   8   2  14      259.55        4.13    227.04 o 
 -16   3  14       89.28      134.86    214.18 o 
 -15   3  14      205.14       56.18    192.19 o 
 -14   3  14      141.75      120.06    148.60 o 
 -13   3  14      859.71      793.57    164.54 o 
 -12   3  14      131.41      159.13    136.36 o 
 -11   3  14       14.08     -186.72    124.48 o 
 -10   3  14      395.66      339.61    131.92 o 
  -9   3  14      507.87      516.14    143.56 o 
  -8   3  14       71.30       48.25    100.26 o 
  -7   3  14     1633.06     1328.78    164.45 o 
  -6   3  14     5475.62     5106.11    211.12 o 
  -5   3  14      459.89      324.86     96.68 o 
  -4   3  14      743.68      699.71    100.06 o 
  -3   3  14     7720.86     7301.76    287.39 o 
  -2   3  14        7.93      -46.95     73.30 o 
  -1   3  14       97.55       66.50     75.94 o 
   0   3  14      954.01      870.71    109.63 o 
   1   3  14     2029.64     1905.90    191.86 o 
   2   3  14      925.18      952.44    122.64 o 
   3   3  14     7283.30     7135.67    277.33 o 
   4   3  14    11113.47    10538.61    637.78 o 
   5   3  14      534.61      287.60    154.38 o 
   6   3  14     7604.20     8087.35    399.77 o 
   7   3  14     2028.49     2075.01    229.13 o 
   8   3  14      193.24      363.27    260.07 o 
 -16   4  14      217.22       91.57    220.07 o 
 -15   4  14      238.26      154.05    210.48 o 
 -14   4  14        1.72     -196.10    146.00 o 
 -13   4  14      330.15      352.07    155.85 o 
 -12   4  14     1003.01      970.78    168.53 o 
 -11   4  14       63.95       45.91    132.51 o 
 -10   4  14      203.94       51.44    119.23 o 
  -9   4  14     6371.39     6442.94    392.65 o 
  -8   4  14        0.24     -160.87    107.25 o 
  -7   4  14      207.39       23.17    103.65 o 
  -6   4  14     4000.77     4040.18    191.85 o 
  -5   4  14      286.07      231.09     96.30 o 
  -4   4  14     2192.58     2277.38    178.75 o 
  -3   4  14     2641.31     2797.71    149.56 o 
  -2   4  14        2.84     -115.41     94.93 o 
  -1   4  14       13.64       58.00     78.50 o 
   0   4  14    13356.12    13408.51    369.18 o 
   1   4  14    10971.66    10991.79    377.85 o 
   2   4  14      508.16      504.23    138.02 o 
   3   4  14        5.66      147.40    196.08 o 
   4   4  14     1423.26     1653.21    205.77 o 
   5   4  14        6.55     -191.65    147.39 o 
   6   4  14     5474.66     5450.25    468.53 o 
   7   4  14     4817.92     5543.98    433.45 o 
   8   4  14       17.24      -79.87    167.37 o 
   9   4  14      364.04      313.73    280.71 o 
 -16   5  14       70.80      161.90    226.08 o 
 -15   5  14      198.30       42.72    251.67 o 
 -14   5  14        1.00       12.60    186.87 o 
 -13   5  14      316.03      374.56    160.26 o 
 -12   5  14       28.10       25.97    175.77 o 
 -11   5  14       88.60      -39.38    133.47 o 
 -10   5  14       28.69       52.96    186.50 o 
  -9   5  14     4593.37     4850.22    233.89 o 
  -8   5  14      538.74      346.25    124.34 o 
  -7   5  14     1060.64     1093.86    290.15 o 
  -6   5  14     1712.46     1703.68    143.14 o 
  -5   5  14     1201.34     1539.68    136.41 o 
  -4   5  14      386.59      497.38    154.92 o 
  -3   5  14     3477.45     3449.59    222.42 o 
  -2   5  14     8028.05     8096.14    264.22 o 
  -1   5  14     2972.04     3271.71    199.90 o 
   0   5  14      636.48      486.63    169.19 o 
   1   5  14     2044.07     2257.98    171.09 o 
   2   5  14      759.97      734.88    129.69 o 
   3   5  14      816.62      749.17    183.83 o 
   4   5  14      847.02      767.63    188.66 o 
   5   5  14      122.37      144.77    163.97 o 
   6   5  14        8.87     -101.14    178.06 o 
   7   5  14      192.85      471.18    207.00 o 
   8   5  14      598.19      460.93    221.61 o 
   9   5  14     1374.55     1200.54    253.50 o 
  10   5  14     2884.79     1927.80    363.27 o 
 -15   6  14        8.04      211.22    271.30 o 
 -14   6  14        0.94      -45.90    224.65 o 
 -13   6  14       91.29       23.89    187.32 o 
 -12   6  14      859.94     1283.49    191.86 o 
 -11   6  14       13.76      -27.57    136.36 o 
 -10   6  14      278.29      267.85    139.86 o 
  -9   6  14      384.43      360.26    149.55 o 
  -8   6  14        7.59       57.72    119.04 o 
  -7   6  14     5316.79     5929.37    252.94 o 
  -6   6  14      563.31      509.94    120.68 o 
  -5   6  14      182.47      222.30    107.36 o 
  -4   6  14       47.62        4.77    102.43 o 
  -3   6  14     4917.99     5375.69    218.29 o 
  -2   6  14     1602.78     1607.75    132.79 o 
  -1   6  14        4.85      -55.53    113.73 o 
   0   6  14      983.29     1065.71    162.33 o 
   1   6  14     6235.02     5946.81    274.95 o 
   2   6  14       70.49     -155.01    159.06 o 
   3   6  14     2298.48     1887.50    230.10 o 
   4   6  14       68.87      -24.56    284.84 o 
   5   6  14       42.56      -46.49    177.41 o 
   6   6  14      471.44      181.06    204.34 o 
   7   6  14      146.44      516.18    208.69 o 
   8   6  14      277.74      338.87    214.17 o 
   9   6  14      347.54      857.20    253.90 o 
  10   6  14      873.10      797.73    253.15 o 
 -15   7  14       38.41      -70.62    209.62 o 
 -14   7  14       19.44       14.21    202.11 o 
 -13   7  14      129.28      383.83    201.51 o 
 -12   7  14      716.19      703.72    199.93 o 
 -11   7  14      131.81      309.08    150.64 o 
 -10   7  14      480.44      514.66    153.06 o 
  -9   7  14       25.19      -96.87    129.02 o 
  -8   7  14      340.08      260.10    130.53 o 
  -7   7  14     1118.44     1146.18    169.81 o 
  -6   7  14    13519.60    12419.22    386.49 o 
  -5   7  14      266.03      168.85    118.96 o 
  -4   7  14       20.99     -127.30    146.57 o 
  -3   7  14      295.80      272.37    112.18 o 
  -2   7  14     2603.10     2507.52    242.82 o 
  -1   7  14      367.79      358.21    137.05 o 
   0   7  14      576.88      952.75    145.79 o 
   1   7  14      446.09      347.65    180.91 o 
   2   7  14      166.89      -42.29    179.36 o 
   3   7  14     1227.62     1587.02    476.79 o 
   4   7  14     4773.11     4575.32    334.21 o 
   5   7  14      485.76      313.96    213.02 o 
   6   7  14      661.45      444.09    222.72 o 
   7   7  14     3918.86     3404.19    720.34 o 
   8   7  14      366.42      221.85    230.40 o 
   9   7  14      836.06      688.89    255.63 o 
  10   7  14      166.15      421.85    251.47 o 
  11   7  14       33.15     -277.02    274.52 o 
 -14   8  14       42.48      -81.52    218.80 o 
 -13   8  14      167.89      177.57    215.17 o 
 -12   8  14       46.02     -103.17    185.06 o 
 -11   8  14       21.39      -11.77    173.31 o 
 -10   8  14       39.34      167.45    146.89 o 
  -9   8  14       16.61       78.80    142.67 o 
  -8   8  14       29.60      -49.97    131.46 o 
  -7   8  14      150.30      122.94    132.75 o 
  -6   8  14      305.69      139.40    129.11 o 
  -5   8  14     2648.06     2811.26    203.20 o 
  -4   8  14     3664.13     3637.42    201.81 o 
  -3   8  14       12.85     -144.29    112.38 o 
  -2   8  14       62.29     -102.13    133.77 o 
  -1   8  14      154.77       84.88    133.55 o 
   0   8  14        8.61      -16.51    169.30 o 
   1   8  14     4419.86     4759.27    613.02 o 
   2   8  14       18.71     -103.95    400.42 o 
   3   8  14      714.37      614.20    348.82 o 
   4   8  14     6359.16     6803.74    428.41 o 
   5   8  14       44.94     -297.35    198.23 o 
   6   8  14     2993.96     3130.54    329.84 o 
   7   8  14      798.94      619.30    346.76 o 
   8   8  14        0.37     -138.13    244.47 o 
   9   8  14      107.31      391.98    348.82 o 
  10   8  14       48.89     -378.91    252.61 o 
  11   8  14      964.82     1293.97    320.32 o 
 -13   9  14      333.91      296.08    211.42 o 
 -12   9  14      584.00      568.18    214.41 o 
 -11   9  14       19.75       43.23    192.98 o 
 -10   9  14      106.79     -161.14    154.87 o 
  -9   9  14      512.85      517.45    159.49 o 
  -8   9  14      202.03      307.76    163.26 o 
  -7   9  14      550.86      452.42    145.07 o 
  -6   9  14       16.25      239.43    143.54 o 
  -5   9  14      682.87      557.83    187.53 o 
  -4   9  14     3280.23     3265.51    204.87 o 
  -3   9  14     2254.37     2239.68    213.13 o 
  -2   9  14      530.26      464.87    163.95 o 
  -1   9  14      109.09       37.06    146.55 o 
   0   9  14      381.81      167.83    204.08 o 
   1   9  14     2888.10     3789.84    324.01 o 
   2   9  14       81.97       46.22    199.93 o 
   3   9  14      141.93      103.20    204.33 o 
   4   9  14       14.43      136.72    348.82 o 
   5   9  14      176.15      296.08    231.38 o 
   6   9  14       18.37      -70.64    231.93 o 
   7   9  14       29.10     -104.81    237.44 o 
   8   9  14       17.44      -49.15    248.85 o 
   9   9  14      667.59      579.45    295.54 o 
  10   9  14      146.21      383.39    273.71 o 
 -12  10  14       36.20       67.05    212.78 o 
 -11  10  14      154.81      107.93    202.72 o 
 -10  10  14        3.87     -200.11    243.71 o 
  -9  10  14      193.19      132.58    161.33 o 
  -8  10  14      419.29      329.65    162.94 o 
  -7  10  14       82.94       57.54    150.64 o 
  -6  10  14      125.65      -42.03    145.29 o 
  -5  10  14      353.06      433.07    150.89 o 
  -4  10  14      843.09     1138.29    253.70 o 
  -3  10  14     2428.91     2530.85    236.02 o 
  -2  10  14      667.17      598.66    179.36 o 
  -1  10  14      278.75      267.37    213.12 o 
   0  10  14       46.70      114.06    205.03 o 
   1  10  14      857.92     1213.32    272.45 o 
   2  10  14      305.84      654.61    241.49 o 
   3  10  14       32.34     -171.29    361.20 o 
   4  10  14      135.49      205.86    243.72 o 
   5  10  14        7.43        4.03    242.06 o 
   6  10  14      121.37      -55.66    369.46 o 
   7  10  14      140.80      172.76    264.15 o 
   8  10  14     1223.81     1527.56    323.26 o 
   9  10  14      210.50      495.77    304.44 o 
 -11  11  14        5.18      176.95    343.33 o 
 -10  11  14      127.47      244.35    214.77 o 
  -9  11  14      289.74      397.82    202.89 o 
  -8  11  14       34.55      -90.22    163.48 o 
  -7  11  14      408.72      246.43    166.96 o 
  -6  11  14      221.54      200.11    159.86 o 
  -5  11  14     1174.88     1311.62    220.73 o 
  -4  11  14       91.42      220.84    246.65 o 
  -3  11  14      102.93       49.50    185.85 o 
  -2  11  14     1496.97     1387.33    273.22 o 
  -1  11  14      264.78      142.96    255.94 o 
   0  11  14      144.46      133.97    359.14 o 
   1  11  14      749.14      616.58    252.48 o 
   2  11  14      177.15     -126.90    235.95 o 
   3  11  14      325.62      123.25    243.62 o 
   4  11  14       42.77      -26.34    260.94 o 
   5  11  14      880.97      593.42    284.50 o 
   6  11  14        0.48     -388.26    264.06 o 
   7  11  14      426.56      633.47    301.27 o 
   8  11  14      768.40      990.59    332.61 o 
 -10  12  14       15.77      181.96    221.38 o 
  -9  12  14       25.20     -291.20    197.44 o 
  -8  12  14       31.89      296.44    206.55 o 
  -7  12  14      294.44      120.79    205.05 o 
  -6  12  14      545.02      616.34    215.18 o 
  -5  12  14       17.34     -197.07    192.28 o 
  -4  12  14      343.53      -52.47    190.38 o 
  -3  12  14       21.34      234.41    253.89 o 
  -2  12  14      311.59      -89.55    361.20 o 
  -1  12  14      358.66      419.78    253.90 o 
   0  12  14      371.80      278.64    251.03 o 
   1  12  14        7.24     -257.19    240.48 o 
   2  12  14        8.30      183.93    248.95 o 
   3  12  14       52.66      255.92    255.40 o 
   4  12  14      754.43      324.55    277.26 o 
   5  12  14       81.55       63.14    284.94 o 
   6  12  14      164.19      185.52    396.29 o 
  -8  13  14      241.65      111.46    379.78 o 
  -7  13  14       11.24     -160.99    350.88 o 
  -6  13  14       11.66      223.62    268.79 o 
  -5  13  14      293.45      131.11    295.16 o 
  -4  13  14      378.03       48.44    276.55 o 
  -3  13  14        1.90     -220.22    261.46 o 
  -2  13  14       19.48     -371.12    247.42 o 
  -1  13  14       97.65     -158.93    253.75 o 
   0  13  14        3.23     -112.41    256.25 o 
   1  13  14       17.14     -197.88    311.67 o 
   2  13  14      161.54     -229.55    259.35 o 
   3  13  14       42.42        4.65    276.89 o 
   4  13  14       31.89     -478.88    336.44 o 
   5  13  14      933.98     1399.23    352.62 o 
  -5  14  14        2.97      -92.07    284.32 o 
  -4  14  14       92.62      237.55    301.27 o 
  -3  14  14        1.29      -85.16    284.32 o 
  -2  14  14      272.62      250.74    302.06 o 
  -1  14  14      323.16      348.14    287.51 o 
   0  14  14        3.26     -215.17    281.37 o 
   1  14  14       37.62     -309.58    291.85 o 
   2  14  14      343.61     -121.84    286.01 o 
 -16   1  15       97.79      161.04    175.38 o 
 -15   1  15       37.53      149.85    170.18 o 
 -14   1  15        0.50       75.20    157.00 o 
 -13   1  15      638.50      428.78    155.64 o 
 -12   1  15      187.54      227.08    211.52 o 
 -11   1  15      176.09       41.33    244.89 o 
 -10   1  15     1255.71     1559.02    159.59 o 
  -9   1  15     4535.56     5019.07    358.69 o 
  -8   1  15     1174.60     1163.32    134.35 o 
  -7   1  15      184.20      183.96    123.54 o 
  -6   1  15      622.84      578.24    106.73 o 
  -5   1  15      783.06     1048.91    122.15 o 
  -4   1  15      166.68      221.12     88.66 o 
  -3   1  15     3616.77     3760.63    163.71 o 
  -2   1  15       17.78      -49.64     87.59 o 
  -1   1  15     1409.03     1518.61    129.30 o 
   0   1  15    15917.87    16275.11    430.77 o 
   1   1  15     6223.94     6265.50    212.55 o 
   2   1  15     1088.68     1175.68    105.77 o 
   3   1  15     8527.47     8375.81    310.51 o 
   4   1  15     1920.33     1866.83    171.02 o 
   5   1  15      358.46      409.25    146.87 o 
   6   1  15       71.86     -115.59    206.40 o 
 -16   2  15      688.89      500.68    219.13 o 
 -15   2  15        3.84     -229.32    157.91 o 
 -14   2  15      181.20      230.17    226.72 o 
 -13   2  15      431.47      279.78    159.21 o 
 -12   2  15       17.36     -136.09    132.41 o 
 -11   2  15      864.37      803.72    150.02 o 
 -10   2  15        0.95       28.09    123.67 o 
  -9   2  15      373.06      323.47    120.93 o 
  -8   2  15        3.41      -60.71    102.00 o 
  -7   2  15     2553.60     2936.25    174.30 o 
  -6   2  15    34057.66    34496.21    860.46 o 
  -5   2  15     1575.66     1552.39    202.44 o 
  -4   2  15       51.79      -45.58     81.05 o 
  -3   2  15    10785.08    10452.39    309.91 o 
  -2   2  15     2894.51     3047.51    150.64 o 
  -1   2  15      787.58      965.60     98.87 o 
   0   2  15      210.24      249.05     83.33 o 
   1   2  15      468.40      631.12     92.34 o 
   2   2  15        1.56      -90.59     98.15 o 
   3   2  15     3601.42     3632.49    289.91 o 
   4   2  15     4967.21     4890.19    234.00 o 
   5   2  15     1718.23     1540.52    195.51 o 
   6   2  15     4080.31     3731.76    379.78 o 
   7   2  15    11791.32    11447.08    705.90 o 
 -16   3  15        4.31       30.25    217.43 o 
 -15   3  15        5.42      -85.56    169.15 o 
 -14   3  15       79.61      103.91    159.58 o 
 -13   3  15      250.34      244.88    157.62 o 
 -12   3  15      622.72      637.34    159.85 o 
 -11   3  15       88.22      198.94    139.08 o 
 -10   3  15     4702.78     4650.46    271.70 o 
  -9   3  15      177.60      229.58    123.01 o 
  -8   3  15       28.86       59.95    129.86 o 
  -7   3  15      858.69      934.31    125.77 o 
  -6   3  15      239.38      361.80    103.82 o 
  -5   3  15       10.29     -131.44     87.63 o 
  -4   3  15     1587.52     1701.37    268.40 o 
  -3   3  15     1765.34     2046.23    147.77 o 
  -2   3  15       32.17       83.39     89.97 o 
  -1   3  15      781.07      840.97     95.12 o 
   0   3  15     3868.88     4247.11    172.75 o 
   1   3  15      284.52      241.58    126.02 o 
   2   3  15      267.61      100.18    107.55 o 
   3   3  15      931.55     1051.26    135.95 o 
   4   3  15     6919.20     6226.08    339.83 o 
   5   3  15       44.75      -42.60    154.80 o 
   6   3  15     5660.68     5123.24    350.88 o 
   7   3  15     2323.84     2318.82    242.22 o 
   8   3  15        3.67      160.99    260.07 o 
 -16   4  15      239.14        2.73    217.47 o 
 -15   4  15      319.43      317.15    263.85 o 
 -14   4  15       43.25       34.07    157.04 o 
 -13   4  15      555.99      511.68    164.83 o 
 -12   4  15      109.94     -170.81    141.89 o 
 -11   4  15       32.18     -221.65    147.77 o 
 -10   4  15      321.24      227.16    133.17 o 
  -9   4  15       34.82      142.73    119.24 o 
  -8   4  15      108.10       37.45    114.70 o 
  -7   4  15       34.90      -76.42    103.42 o 
  -6   4  15     3265.63     3196.97    270.51 o 
  -5   4  15        1.21       24.46     97.06 o 
  -4   4  15        7.73      -39.35    108.44 o 
  -3   4  15     2992.73     2763.05    155.51 o 
  -2   4  15       17.21       87.15    109.17 o 
  -1   4  15      346.33      348.12     89.69 o 
   0   4  15      886.28      957.58    135.95 o 
   1   4  15     5932.57     5820.91    399.01 o 
   2   4  15       94.13      101.93    112.20 o 
   3   4  15       17.10     -140.73    145.16 o 
   4   4  15     3436.59     3275.71    259.74 o 
   5   4  15       16.25      187.21    170.29 o 
   6   4  15     2836.09     2291.57    252.48 o 
   7   4  15     2658.92     2504.47    371.52 o 
   8   4  15       61.08       37.58    184.51 o 
   9   4  15      142.95      165.12    272.45 o 
 -16   5  15       49.36     -246.63    230.35 o 
 -15   5  15      144.31      -25.27    208.26 o 
 -14   5  15       72.70     -166.01    182.29 o 
 -13   5  15      323.13      324.12    162.26 o 
 -12   5  15      214.95      464.86    163.03 o 
 -11   5  15       18.73      -44.50    136.10 o 
 -10   5  15       41.28      162.80    133.49 o 
  -9   5  15     6758.73     6945.69    288.17 o 
  -8   5  15     1295.27     1343.33    153.59 o 
  -7   5  15      512.36      518.29    142.94 o 
  -6   5  15       45.55      -19.09    115.00 o 
  -5   5  15        0.04       13.96    102.05 o 
  -4   5  15      807.32      706.06    159.14 o 
  -3   5  15     1564.99     1595.08    134.06 o 
  -2   5  15     3342.18     3447.68    171.34 o 
  -1   5  15        2.29     -167.34    111.56 o 
   0   5  15     5649.94     5986.54    265.70 o 
   1   5  15     4689.27     5286.07    252.46 o 
   2   5  15       41.95     -110.87    152.73 o 
   3   5  15     2698.76     2988.52    265.43 o 
   4   5  15     6158.51     4858.92    340.56 o 
   5   5  15      132.34      127.14    181.02 o 
   6   5  15       16.53       -9.26    185.34 o 
   7   5  15     2917.51     2187.11    260.94 o 
   8   5  15      260.50      139.48    199.55 o 
   9   5  15      227.33      205.60    217.10 o 
 -15   6  15       30.63       24.58    213.18 o 
 -14   6  15        0.53      -76.03    194.13 o 
 -13   6  15       81.60      -16.33    250.99 o 
 -12   6  15      100.75      -83.61    162.07 o 
 -11   6  15        7.95       78.41    148.67 o 
 -10   6  15       58.32       28.79    135.48 o 
  -9   6  15        3.06        0.22    143.53 o 
  -8   6  15        3.09       -8.22    123.68 o 
  -7   6  15     8507.78     7897.21    297.60 o 
  -6   6  15     1286.02     1305.08    147.92 o 
  -5   6  15      307.90      197.16    112.96 o 
  -4   6  15       92.04       87.72    107.70 o 
  -3   6  15     2519.77     2853.22    169.06 o 
  -2   6  15     3202.52     3570.32    255.02 o 
  -1   6  15      754.96      615.21    234.46 o 
   0   6  15        3.64      150.65    158.10 o 
   1   6  15     2960.12     3085.38    204.65 o 
   2   6  15      120.65        8.93    161.83 o 
   3   6  15     2093.89     2105.51    392.16 o 
   4   6  15      207.61      -24.00    282.77 o 
   5   6  15       10.36      224.18    189.67 o 
   6   6  15      855.39      835.93    220.37 o 
   7   6  15      641.85      964.74    414.87 o 
   8   6  15      934.27     1357.26    269.43 o 
   9   6  15      898.91     1023.59    253.30 o 
  10   6  15     4274.44     4516.09    532.52 o 
 -15   7  15       48.65      313.55    235.08 o 
 -14   7  15        0.79      -42.44    206.52 o 
 -13   7  15        2.62        8.03    197.79 o 
 -12   7  15      552.61      680.09    177.72 o 
 -11   7  15       11.07     -194.91    146.62 o 
 -10   7  15       25.10      -38.70    143.60 o 
  -9   7  15      251.53      329.24    147.57 o 
  -8   7  15       15.54      -86.17    130.24 o 
  -7   7  15     2040.02     2033.25    176.76 o 
  -6   7  15     6630.58     6586.26    271.35 o 
  -5   7  15     1639.41     1721.88    158.95 o 
  -4   7  15      767.44      934.13    235.35 o 
  -3   7  15      909.28      751.86    155.51 o 
  -2   7  15     1747.22     1584.45    179.90 o 
  -1   7  15      350.78      349.80    215.75 o 
   0   7  15      276.64      319.74    141.38 o 
   1   7  15        8.65      279.20    183.83 o 
   2   7  15        8.10     -193.39    173.51 o 
   3   7  15      693.56      186.67    198.23 o 
   4   7  15     2253.40     2113.48    394.23 o 
   5   7  15      186.80       45.13    212.13 o 
   6   7  15     1592.11     1232.34    259.35 o 
   7   7  15     2461.08     2493.31    315.89 o 
   8   7  15      971.68      850.45    263.86 o 
   9   7  15       16.00       28.08    242.15 o 
  10   7  15     1340.27     1735.33    322.06 o 
  11   7  15       14.27      111.46    379.78 o 
 -14   8  15       15.44        1.73    260.35 o 
 -13   8  15        7.49      172.42    206.52 o 
 -12   8  15      306.30      427.72    207.52 o 
 -11   8  15       17.41     -132.89    179.94 o 
 -10   8  15       56.78      -27.56    150.25 o 
  -9   8  15        4.87       58.50    146.60 o 
  -8   8  15      426.63      184.16    139.98 o 
  -7   8  15       30.67      -23.20    147.31 o 
  -6   8  15      846.55      608.57    147.50 o 
  -5   8  15      225.24      235.89    128.22 o 
  -4   8  15      417.52      458.97    135.41 o 
  -3   8  15     1144.79     1279.36    187.71 o 
  -2   8  15      333.41      332.76    173.57 o 
  -1   8  15       41.85      -24.69    139.32 o 
   0   8  15       35.04      -58.68    342.63 o 
   1   8  15      145.83     -247.92    303.41 o 
   2   8  15       85.00     -286.56    191.04 o 
   3   8  15       49.95     -205.81    202.85 o 
   4   8  15     5818.58     6004.09    408.37 o 
   5   8  15       72.52      279.78    225.87 o 
   6   8  15      203.24      319.30    239.70 o 
   7   8  15     2627.02     2438.54    314.88 o 
   8   8  15      113.45     -239.58    330.24 o 
   9   8  15       45.94      -65.67    252.17 o 
  10   8  15      145.86     -344.50    270.39 o 
 -13   9  15       83.01      123.84    217.01 o 
 -12   9  15      156.31      398.26    214.85 o 
 -11   9  15       31.61      224.55    194.84 o 
 -10   9  15      273.53      463.02    171.76 o 
  -9   9  15      456.25      448.47    165.58 o 
  -8   9  15       58.39        8.32    143.75 o 
  -7   9  15      141.26     -190.58    140.53 o 
  -6   9  15        2.49        5.93    138.11 o 
  -5   9  15      644.18      897.30    159.99 o 
  -4   9  15     2304.65     2526.24    232.82 o 
  -3   9  15     2226.11     2400.19    228.74 o 
  -2   9  15      629.50      508.38    168.81 o 
  -1   9  15      310.90      365.11    205.03 o 
   0   9  15     1235.72     1023.98    443.77 o 
   1   9  15     1856.54     1544.78    383.91 o 
   2   9  15      431.21      112.64    208.57 o 
   3   9  15       49.51     -111.69    207.19 o 
   4   9  15     1281.01     1309.62    272.91 o 
   5   9  15      263.09      -32.31    245.62 o 
   6   9  15      709.32      608.91    255.63 o 
   7   9  15        3.21      -58.83    242.67 o 
   8   9  15       45.99      200.76    278.75 o 
   9   9  15      600.54      293.18    592.38 o 
 -12  10  15        0.77     -160.16    214.76 o 
 -11  10  15        0.03      205.29    206.54 o 
 -10  10  15      295.14      264.99    201.57 o 
  -9  10  15       73.72      -24.98    162.50 o 
  -8  10  15      174.34      263.48    159.38 o 
  -7  10  15      728.56      456.88    179.94 o 
  -6  10  15      818.16      568.20    165.16 o 
  -5  10  15      219.01      -23.65    264.92 o 
  -4  10  15      244.33      249.93    182.58 o 
  -3  10  15     2949.84     3021.83    254.04 o 
  -2  10  15     2305.90     2331.89    289.76 o 
  -1  10  15       16.83      -99.73    210.11 o 
   0  10  15      250.15      195.92    346.76 o 
   1  10  15     2084.75     2526.93    790.52 o 
   2  10  15       47.00      -59.51    439.64 o 
   3  10  15      494.01       72.44    231.93 o 
   4  10  15      730.34      394.03    295.16 o 
   5  10  15      115.72       94.49    299.28 o 
   6  10  15      106.91       74.24    262.66 o 
   7  10  15      172.38      288.96    277.30 o 
   8  10  15      285.34      -99.69    290.80 o 
 -11  11  15       56.58      -33.13    216.03 o 
 -10  11  15       12.26      146.89    209.81 o 
  -9  11  15       56.31       49.54    199.30 o 
  -8  11  15      207.51      164.35    167.75 o 
  -7  11  15       48.19      -17.20    166.27 o 
  -6  11  15       92.16      136.49    193.18 o 
  -5  11  15     1182.26     1062.80    212.82 o 
  -4  11  15       31.18     -191.57    180.40 o 
  -3  11  15       12.11        6.87    236.76 o 
  -2  11  15      437.56       41.11    238.58 o 
  -1  11  15      357.34       90.89    253.88 o 
   0  11  15      227.94      294.16    237.24 o 
   1  11  15      188.41      -55.47    232.15 o 
   2  11  15      137.37     -188.00    236.38 o 
   3  11  15        7.14     -212.17    249.25 o 
   4  11  15        9.61      -63.52    263.86 o 
   5  11  15        3.35     -267.57    269.56 o 
   6  11  15       80.81     -243.78    266.84 o 
   7  11  15      157.78      -45.05    298.58 o 
 -10  12  15        1.34      -14.25    221.39 o 
  -9  12  15        1.24      -61.64    211.10 o 
  -8  12  15        9.39      273.00    214.60 o 
  -7  12  15      330.00      422.70    256.28 o 
  -6  12  15      100.21       40.52    205.13 o 
  -5  12  15       11.65     -140.36    201.26 o 
  -4  12  15      328.48      627.01    250.16 o 
  -3  12  15      219.43       68.18    301.35 o 
  -2  12  15      378.44      844.23    273.64 o 
  -1  12  15       14.34       85.85    256.25 o 
   0  12  15     1355.31      888.96    278.48 o 
   1  12  15      105.21       14.57    253.90 o 
   2  12  15       22.22      111.00    265.58 o 
   3  12  15      451.71      618.83    288.93 o 
   4  12  15       39.40      379.06    301.85 o 
   5  12  15      551.60      399.28    377.72 o 
   6  12  15      136.13     -421.25    284.50 o 
  -8  13  15       60.27     -213.13    285.03 o 
  -7  13  15       87.26      -89.56    367.40 o 
  -6  13  15       21.98     -196.94    222.98 o 
  -5  13  15       85.23      208.28    315.80 o 
  -4  13  15      143.05       83.50    277.72 o 
  -3  13  15        5.61      161.21    309.60 o 
  -2  13  15       48.11       96.14    272.91 o 
  -1  13  15       37.10     -147.85    262.27 o 
   0  13  15       21.05       35.09    271.46 o 
   1  13  15       44.20     -217.57    478.85 o 
   2  13  15      111.57     -290.22    272.35 o 
   3  13  15       45.76     -143.52    274.20 o 
   4  13  15       61.26       75.92    297.56 o 
  -4  14  15       41.85      265.29    305.30 o 
  -3  14  15       38.94     -227.81    294.51 o 
  -2  14  15       19.73     -140.22    278.48 o 
  -1  14  15       44.67       71.09    287.97 o 
   0  14  15       89.62      117.51    286.62 o 
 -16   0  16      325.26      367.40    359.14 o 
 -15   0  16        4.32     -227.04    313.73 o 
 -14   0  16        1.19       78.43    305.48 o 
 -13   0  16     2424.71     2237.40    408.68 o 
 -12   0  16     1985.60     1770.93    383.91 o 
 -11   0  16       15.03      -12.38    260.07 o 
 -10   0  16     1726.31     1681.09    235.95 o 
  -9   0  16     3080.73     3186.67    276.15 o 
  -8   0  16      135.01       62.47    153.23 o 
  -7   0  16      744.94      662.06    231.17 o 
  -6   0  16     2738.57     3039.02    251.81 o 
  -5   0  16       36.14       82.79    130.88 o 
  -4   0  16       76.55     -137.60    116.04 o 
  -3   0  16     1969.88     2359.05    193.23 o 
  -2   0  16     1521.90     1998.82    186.41 o 
  -1   0  16        0.76      -55.52    112.87 o 
   0   0  16    16976.97    17222.74    644.12 o 
   1   0  16       64.91      196.06    125.79 o 
   2   0  16     2395.72     2548.70    433.45 o 
   3   0  16    29267.95    27031.01    955.69 o 
   4   0  16     1034.26     1477.84    255.94 o 
   5   0  16      190.90      115.59    210.53 o 
 -16   1  16      402.51      365.58    191.55 o 
 -15   1  16        2.56      384.04    179.33 o 
 -14   1  16      183.22      205.51    167.94 o 
 -13   1  16      346.88      347.26    162.92 o 
 -12   1  16     5180.87     5211.07    267.05 o 
 -11   1  16       48.37       75.40    136.71 o 
 -10   1  16       22.08       75.40    127.25 o 
  -9   1  16      135.71       55.61    133.30 o 
  -8   1  16       36.30     -140.04    122.64 o 
  -7   1  16      542.97      584.70    128.10 o 
  -6   1  16      810.79      799.85    146.57 o 
  -5   1  16       77.64      -58.68    123.93 o 
  -4   1  16      303.56      374.33     95.88 o 
  -3   1  16    16205.98    16767.58    451.38 o 
  -2   1  16      310.89      408.81    100.70 o 
  -1   1  16     1434.19     1591.04    120.27 o 
   0   1  16       52.88        9.80     92.35 o 
   1   1  16     2243.60     2249.39    133.13 o 
   2   1  16      869.13     1030.62    137.84 o 
   3   1  16     1699.49     1810.21    222.31 o 
   4   1  16     4766.73     4781.98    372.08 o 
   5   1  16      459.07      198.15    227.04 o 
   6   1  16      781.70     1089.81    268.32 o 
 -16   2  16        8.26      -65.16    185.14 o 
 -15   2  16      173.84      -89.37    171.60 o 
 -14   2  16        2.96       32.54    158.54 o 
 -13   2  16        2.83      -85.31    151.57 o 
 -12   2  16      313.70      272.17    153.00 o 
 -11   2  16      295.59      155.47    141.00 o 
 -10   2  16      131.26      212.88    133.71 o 
  -9   2  16      209.93      116.55    122.61 o 
  -8   2  16        0.98      -55.85    108.29 o 
  -7   2  16      466.98      598.06    157.75 o 
  -6   2  16     1893.05     1820.15    170.97 o 
  -5   2  16        5.31      -97.57     87.36 o 
  -4   2  16     1236.66     1279.22    121.55 o 
  -3   2  16      167.41       75.15     87.42 o 
  -2   2  16     4524.01     4182.92    176.26 o 
  -1   2  16      169.23       72.05     83.14 o 
   0   2  16       81.22       10.11     92.35 o 
   1   2  16     3650.89     3615.23    202.03 o 
   2   2  16      428.76      575.15    123.41 o 
   3   2  16      234.23      182.51    115.72 o 
   4   2  16     2608.78     2793.47    243.55 o 
   5   2  16      500.28      494.33    260.07 o 
   6   2  16      903.99      734.79    268.32 o 
   7   2  16     1506.77     1069.16    276.58 o 
 -16   3  16        3.21       27.33    219.82 o 
 -15   3  16      205.25      108.77    184.71 o 
 -14   3  16       50.98      -80.79    159.64 o 
 -13   3  16      231.08      610.38    172.67 o 
 -12   3  16       90.04       25.02    144.90 o 
 -11   3  16       20.21     -106.36    136.07 o 
 -10   3  16     4722.06     4537.83    241.01 o 
  -9   3  16     3237.76     2934.01    192.99 o 
  -8   3  16        6.76      -45.65    111.75 o 
  -7   3  16       18.84      110.00    108.94 o 
  -6   3  16       45.31      -15.75    103.30 o 
  -5   3  16      145.31       72.05     98.13 o 
  -4   3  16       68.51        7.82    109.80 o 
  -3   3  16    22161.19    22664.40    587.53 o 
  -2   3  16      221.26       71.11     84.79 o 
  -1   3  16      116.04      127.49     86.17 o 
   0   3  16     8846.32     8796.05    423.44 o 
   1   3  16      612.74      635.66    137.18 o 
   2   3  16        0.70     -173.30    115.53 o 
   3   3  16        4.36     -103.94    119.50 o 
   4   3  16     3093.68     3269.71    266.98 o 
   5   3  16      959.39      922.71    198.43 o 
   6   3  16     3380.86     3240.20    269.90 o 
   7   3  16     1092.98     1056.78    305.48 o 
 -16   4  16       54.14      134.33    225.51 o 
 -15   4  16      205.33      132.76    206.91 o 
 -14   4  16        3.50      -55.60    190.67 o 
 -13   4  16      211.13      281.17    220.46 o 
 -12   4  16      159.64      134.16    157.69 o 
 -11   4  16       63.17      109.83    145.73 o 
 -10   4  16     1401.93     1255.02    167.29 o 
  -9   4  16    24393.10    26015.52    699.05 o 
  -8   4  16      342.57      265.29    129.30 o 
  -7   4  16        9.17       12.96    111.04 o 
  -6   4  16       53.14      114.96    110.23 o 
  -5   4  16      804.89      734.94    131.13 o 
  -4   4  16     1159.24     1102.50    125.11 o 
  -3   4  16      552.84      525.92    130.20 o 
  -2   4  16      873.06     1072.29    116.24 o 
  -1   4  16      183.67        1.45     89.16 o 
   0   4  16     3965.09     3782.29    225.00 o 
   1   4  16      941.60      890.92    143.00 o 
   2   4  16       46.41       35.64    118.33 o 
   3   4  16     4874.57     4606.60    726.54 o 
   4   4  16     7611.18     7180.49   1290.02 o 
   5   4  16        9.41      -64.98    253.88 o 
   6   4  16      702.32      959.00    212.13 o 
   7   4  16     1648.16     1120.14    226.21 o 
   8   4  16      964.38     1077.42    326.12 o 
 -15   5  16      105.17       24.78    209.84 o 
 -14   5  16       53.99      120.45    198.38 o 
 -13   5  16       17.97       24.60    157.87 o 
 -12   5  16       23.70       87.30    154.75 o 
 -11   5  16      130.79      170.81    146.09 o 
 -10   5  16      407.27      397.07    150.92 o 
  -9   5  16        4.46        9.24    131.48 o 
  -8   5  16     1405.22     1379.20    159.25 o 
  -7   5  16     1250.71     1404.18    151.28 o 
  -6   5  16       92.25      208.36    115.01 o 
  -5   5  16     3522.01     3403.85    189.26 o 
  -4   5  16      242.77      368.66    111.79 o 
  -3   5  16      435.40      674.95    115.34 o 
  -2   5  16      537.25      718.87    143.61 o 
  -1   5  16       14.86       29.21    121.85 o 
   0   5  16      210.90      137.36    129.59 o 
   1   5  16     4105.21     4492.88    422.65 o 
   2   5  16      108.11      -64.12    227.04 o 
   3   5  16     1779.78     1804.41    233.52 o 
   4   5  16     3453.19     3189.67    285.66 o 
   5   5  16      163.37      130.13    334.37 o 
   6   5  16       78.80     -145.81    184.51 o 
   7   5  16     1852.74     1324.16    253.75 o 
   8   5  16       61.41     -183.25    207.47 o 
   9   5  16       46.62       20.64    288.96 o 
 -15   6  16       66.90     -263.77    212.01 o 
 -14   6  16       32.87      130.61    211.73 o 
 -13   6  16      115.32     -231.35    171.60 o 
 -12   6  16      162.08      -27.46    159.46 o 
 -11   6  16       46.04      246.46    179.35 o 
 -10   6  16       76.21       34.54    171.16 o 
  -9   6  16       51.32      -16.19    137.58 o 
  -8   6  16        5.06      119.48    131.68 o 
  -7   6  16     2768.73     2699.88    225.26 o 
  -6   6  16       25.76       53.92    121.37 o 
  -5   6  16       31.46      -86.72    137.64 o 
  -4   6  16      113.36      -42.91    108.44 o 
  -3   6  16      113.29       45.47    108.89 o 
  -2   6  16     4238.75     4471.24    253.66 o 
  -1   6  16       67.83     -211.44    140.96 o 
   0   6  16     4295.17     4576.35    252.75 o 
   1   6  16     1314.46     1445.33    379.78 o 
   2   6  16       10.42       91.13    189.46 o 
   3   6  16     2082.55     2407.20    268.01 o 
   4   6  16       16.04      -46.14    196.88 o 
   5   6  16       95.44      101.71    205.65 o 
   6   6  16      907.31      730.97    247.68 o 
   7   6  16       54.76       22.85    206.26 o 
   8   6  16      323.90       52.02    220.02 o 
   9   6  16       72.76       49.78    246.83 o 
  10   6  16      230.97      156.87    326.12 o 
 -14   7  16       29.04      121.43    263.28 o 
 -13   7  16      174.21      -63.59    200.82 o 
 -12   7  16      538.97      536.03    179.74 o 
 -11   7  16      129.95       96.35    160.82 o 
 -10   7  16       81.36       12.49    197.22 o 
  -9   7  16      811.00      849.17    162.27 o 
  -8   7  16       16.56       25.24    134.24 o 
  -7   7  16     2636.66     3000.22    225.82 o 
  -6   7  16     7703.68     8054.18    305.29 o 
  -5   7  16       76.68      165.38    127.55 o 
  -4   7  16      162.67       79.94    126.08 o 
  -3   7  16     1052.55     1210.26    229.80 o 
  -2   7  16     1390.58     1402.60    178.55 o 
  -1   7  16       50.05      -22.46    139.40 o 
   0   7  16     1455.19     1411.77    229.71 o 
   1   7  16      269.24      -85.96    182.42 o 
   2   7  16        0.84     -186.42    268.32 o 
   3   7  16      599.81      570.68    253.88 o 
   4   7  16     1665.74     1815.86    272.35 o 
   5   7  16       20.95     -274.59    264.20 o 
   6   7  16     1884.41     1603.52    279.14 o 
   7   7  16     2161.81     2046.08    292.70 o 
   8   7  16      583.01      256.61    249.66 o 
   9   7  16       70.62      -54.89    246.33 o 
  10   7  16      418.49        0.00    342.63 o 
 -14   8  16        6.53      -75.40    224.38 o 
 -13   8  16      138.27       61.34    213.96 o 
 -12   8  16      687.49      909.51    319.46 o 
 -11   8  16       97.27      174.02    165.01 o 
 -10   8  16      481.12      475.83    164.63 o 
  -9   8  16       43.77       87.12    148.95 o 
  -8   8  16        7.45       57.33    187.09 o 
  -7   8  16       14.16      -56.45    132.31 o 
  -6   8  16       79.20       23.90    134.88 o 
  -5   8  16     3226.05     2990.15    319.37 o 
  -4   8  16      699.51      750.92    175.37 o 
  -3   8  16        5.06     -169.00    172.28 o 
  -2   8  16      405.46      -98.50    152.02 o 
  -1   8  16     1559.89     1663.58    197.79 o 
   0   8  16     2411.12     2816.77    549.03 o 
   1   8  16     2661.05     2559.26    286.01 o 
   2   8  16      271.33       58.55    466.47 o 
   3   8  16       95.19      -98.12    206.86 o 
   4   8  16     1299.30     1358.17    266.50 o 
   5   8  16      366.62      595.25    243.09 o 
   6   8  16      729.43     1004.28    268.50 o 
   7   8  16      552.17      325.61    258.56 o 
   8   8  16     1189.77     1264.83    300.18 o 
   9   8  16      510.10      750.71    608.89 o 
 -13   9  16        4.24     -324.12    216.08 o 
 -12   9  16      152.95      551.88    216.81 o 
 -11   9  16        2.71      -86.25    194.42 o 
 -10   9  16      222.80      370.26    170.33 o 
  -9   9  16       79.76     -138.01    153.62 o 
  -8   9  16       74.20       42.00    152.86 o 
  -7   9  16      675.62      487.94    163.85 o 
  -6   9  16     2743.77     2467.00    202.79 o 
  -5   9  16       63.89      164.56    175.51 o 
  -4   9  16       67.98       17.53    168.38 o 
  -3   9  16      945.26      831.74    230.10 o 
  -2   9  16     1768.46     2208.60    221.85 o 
  -1   9  16      366.19      499.44    219.03 o 
   0   9  16      206.07      108.40    208.69 o 
   1   9  16      841.04      914.36    245.19 o 
   2   9  16        1.39       75.89    211.59 o 
   3   9  16      312.82      307.45    346.76 o 
   4   9  16      390.23      258.15    247.91 o 
   5   9  16      709.94      402.45    266.26 o 
   6   9  16        7.25       14.12    297.22 o 
   7   9  16      416.09     -146.55    262.71 o 
   8   9  16       23.89       12.03    267.78 o 
   9   9  16       55.48     -399.18    266.12 o 
 -12  10  16        5.65     -115.51    225.01 o 
 -11  10  16       34.58      -46.63    209.12 o 
 -10  10  16      203.80      464.24    209.03 o 
  -9  10  16       77.72      415.89    175.22 o 
  -8  10  16      109.87      350.38    177.20 o 
  -7  10  16      202.90      345.44    167.48 o 
  -6  10  16      725.46      483.76    197.35 o 
  -5  10  16      270.36      278.63    189.58 o 
  -4  10  16       39.36     -186.82    167.08 o 
  -3  10  16      733.93     1012.86    204.85 o 
  -2  10  16       17.49      187.96    334.37 o 
  -1  10  16      335.40      557.62    237.56 o 
   0  10  16      178.59      189.74    232.69 o 
   1  10  16     2368.34     2172.10    303.19 o 
   2  10  16      507.27      649.19    259.59 o 
   3  10  16      174.67      175.16    243.72 o 
   4  10  16      404.27      390.72    262.27 o 
   5  10  16      670.96      224.36    513.94 o 
   6  10  16       27.72       74.44    262.27 o 
   7  10  16        1.09     -237.53    263.65 o 
   8  10  16       11.08     -166.87    288.58 o 
 -11  11  16       23.40     -172.48    216.73 o 
 -10  11  16        1.24      221.89    222.26 o 
  -9  11  16        2.15      -13.65    180.65 o 
  -8  11  16      238.26       48.40    172.31 o 
  -7  11  16      330.81      463.45    219.23 o 
  -6  11  16        0.01       15.35    197.25 o 
  -5  11  16      227.34      220.21    202.48 o 
  -4  11  16      788.61      575.85    208.81 o 
  -3  11  16      384.28      103.60    237.44 o 
  -2  11  16      159.90      -98.38    233.34 o 
  -1  11  16       63.63     -329.39    225.08 o 
   0  11  16      286.31     -103.51    234.85 o 
   1  11  16     1608.51     1820.61    312.29 o 
   2  11  16       23.88     -115.19    491.24 o 
   3  11  16       76.23       43.34    259.79 o 
   4  11  16      101.58       99.99    275.28 o 
   5  11  16        0.66     -204.29    271.28 o 
   6  11  16      424.04      391.04    298.33 o 
  -9  12  16      143.57     -317.43    211.62 o 
  -8  12  16       13.70       54.42    220.58 o 
  -7  12  16       75.04      127.98    222.38 o 
  -6  12  16        4.89     -234.52    207.80 o 
  -5  12  16       46.78      402.10    227.44 o 
  -4  12  16      251.59     -344.32    247.42 o 
  -3  12  16      481.68      152.65    340.56 o 
  -2  12  16       43.36     -125.69    266.50 o 
  -1  12  16        3.11      342.56    274.34 o 
   0  12  16      963.49     1001.79    307.86 o 
   1  12  16      460.87      101.31    441.70 o 
   2  12  16      150.25      575.43    299.28 o 
   3  12  16        0.06      368.40    288.58 o 
   4  12  16      241.37       49.99    342.63 o 
   5  12  16        4.68      326.46    311.68 o 
  -7  13  16       26.81     -188.81    229.36 o 
  -6  13  16       71.52      578.87    326.70 o 
  -5  13  16      206.32     -276.74    254.58 o 
  -4  13  16      162.87      590.61    299.74 o 
  -3  13  16       26.64     -225.15    394.23 o 
  -2  13  16      348.82      387.41    346.76 o 
  -1  13  16      126.94     -148.16    288.96 o 
   0  13  16      707.70      345.87    388.04 o 
   1  13  16      236.75       51.69    439.64 o 
   2  13  16        0.42     -238.02    269.99 o 
   3  13  16        2.85      -48.41    321.99 o 
 -16   1  17      128.66       83.38    219.95 o 
 -15   1  17        5.83      169.64    179.93 o 
 -14   1  17      212.91      334.64    175.03 o 
 -13   1  17        4.07     -175.75    153.47 o 
 -12   1  17     3189.77     3085.57    256.55 o 
 -11   1  17        5.57     -106.52    171.06 o 
 -10   1  17      399.52      355.33    188.83 o 
  -9   1  17     6882.16     6847.89    399.06 o 
  -8   1  17      112.86       97.62    114.61 o 
  -7   1  17      423.90      524.87    149.38 o 
  -6   1  17     5886.04     5686.87    231.18 o 
  -5   1  17      101.76      135.58     99.18 o 
  -4   1  17      122.98      128.41     91.47 o 
  -3   1  17      549.38      702.81    105.22 o 
  -2   1  17      164.64      122.24     89.53 o 
  -1   1  17       59.67     -124.60     83.07 o 
   0   1  17      193.66      242.26     93.16 o 
   1   1  17     2970.72     3000.25    156.62 o 
   2   1  17     1484.24     1315.95    153.29 o 
   3   1  17    11439.14    10580.78    721.12 o 
   4   1  17    18230.31    18047.93    697.62 o 
   5   1  17     1228.71     1366.38    293.09 o 
   6   1  17      523.74      524.26    260.07 o 
 -16   2  17       52.28      130.67    190.74 o 
 -15   2  17       24.76      105.13    184.15 o 
 -14   2  17        0.19       39.31    200.20 o 
 -13   2  17      356.64      572.43    174.87 o 
 -12   2  17     1480.52     1898.85    281.81 o 
 -11   2  17     1127.55     1258.76    178.62 o 
 -10   2  17      316.11      137.15    186.17 o 
  -9   2  17      518.70      709.58    142.83 o 
  -8   2  17        5.13      -18.91    134.94 o 
  -7   2  17       98.41     -145.90    125.19 o 
  -6   2  17      359.91      327.96    110.73 o 
  -5   2  17       55.33      110.36    102.38 o 
  -4   2  17      107.73       98.90     97.29 o 
  -3   2  17    12868.09    12566.88    428.40 o 
  -2   2  17     1014.63     1230.67    116.78 o 
  -1   2  17      145.61       87.33     88.23 o 
   0   2  17    13495.95    13488.78    380.47 o 
   1   2  17    19321.86    19625.16    607.41 o 
   2   2  17     1117.71     1439.50    159.44 o 
   3   2  17        1.27      -84.24    122.02 o 
   4   2  17     5499.54     4962.22    309.25 o 
   5   2  17      894.90      879.27    276.58 o 
   6   2  17     1242.43     1102.19    293.09 o 
 -16   3  17      289.23      208.52    234.93 o 
 -15   3  17      484.33      762.72    191.65 o 
 -14   3  17       19.07       -7.00    169.10 o 
 -13   3  17      308.84      -57.23    153.22 o 
 -12   3  17        2.03      -78.77    191.26 o 
 -11   3  17       41.48      -32.66    141.89 o 
 -10   3  17     2167.72     2325.30    193.88 o 
  -9   3  17     3154.03     3625.95    213.00 o 
  -8   3  17       83.88       15.43    118.94 o 
  -7   3  17      217.53      280.92    121.85 o 
  -6   3  17       11.57     -154.12    102.75 o 
  -5   3  17     2302.53     2228.19    211.89 o 
  -4   3  17      234.51      249.60    114.40 o 
  -3   3  17        7.92      208.71     97.77 o 
  -2   3  17     1975.91     2192.71    144.19 o 
  -1   3  17      908.24     1025.09    113.00 o 
   0   3  17      254.95      205.35    125.81 o 
   1   3  17      293.28      149.13    126.66 o 
   2   3  17       67.94     -118.33    116.78 o 
   3   3  17     1857.01     1929.49    338.50 o 
   4   3  17       86.51       23.98    159.27 o 
   5   3  17      919.59      804.44    255.94 o 
   6   3  17        0.91     -123.84    255.94 o 
   7   3  17     4546.29     4309.68    454.09 o 
 -15   4  17       27.42       62.94    185.16 o 
 -14   4  17        0.32      172.97    173.37 o 
 -13   4  17       27.52      197.14    168.97 o 
 -12   4  17       39.46      247.31    158.70 o 
 -11   4  17       88.23     -115.04    146.42 o 
 -10   4  17     1388.65     1604.71    302.68 o 
  -9   4  17    11533.84    11239.94    628.01 o 
  -8   4  17      733.58      559.95    175.77 o 
  -7   4  17       17.20     -129.27    118.57 o 
  -6   4  17     6907.57     7139.59    270.79 o 
  -5   4  17       40.84     -106.66    105.49 o 
  -4   4  17      884.82      848.93    145.38 o 
  -3   4  17     1761.60     1837.50    139.88 o 
  -2   4  17      353.17      422.83    103.80 o 
  -1   4  17      265.73      419.36    131.56 o 
   0   4  17     1288.81     1433.40    168.32 o 
   1   4  17      642.12      791.01    147.38 o 
   2   4  17        4.53     -118.86    166.60 o 
   3   4  17     1812.08     2111.18    245.14 o 
   4   4  17     1130.53      991.10    214.17 o 
   5   4  17       13.31       13.71    176.44 o 
   6   4  17      108.75      316.60    201.35 o 
   7   4  17     6475.16     6258.12    557.29 o 
   8   4  17        6.27     -115.59    293.09 o 
 -15   5  17      238.98      212.68    226.57 o 
 -14   5  17       11.56     -200.56    173.25 o 
 -13   5  17      152.44       47.66    181.73 o 
 -12   5  17        0.05      -91.04    153.42 o 
 -11   5  17      226.22      154.03    160.28 o 
 -10   5  17      702.89      722.97    233.73 o 
  -9   5  17      462.49      425.42    143.51 o 
  -8   5  17      113.40       77.71    132.43 o 
  -7   5  17       49.38       17.21    127.13 o 
  -6   5  17     4358.06     4716.46    289.57 o 
  -5   5  17      877.26      668.88    163.85 o 
  -4   5  17       47.48      240.84    115.43 o 
  -3   5  17     1451.23     2115.77    251.55 o 
  -2   5  17     1602.38     1566.60    174.48 o 
  -1   5  17      107.58       78.90    134.60 o 
   0   5  17     1213.95     1743.72    200.83 o 
   1   5  17      586.30      385.29    146.93 o 
   2   5  17        0.20      239.43    186.81 o 
   3   5  17     7435.83     7558.73    491.24 o 
   4   5  17     4421.44     5177.48    366.11 o 
   5   5  17        4.30     -170.74    249.75 o 
   6   5  17       15.41      124.85    202.73 o 
   7   5  17     1630.54     1394.95    243.55 o 
   8   5  17      189.06       53.66    313.73 o 
   9   5  17        7.11      -41.28    326.12 o 
 -15   6  17       77.66       31.17    222.46 o 
 -14   6  17       93.96       69.95    212.57 o 
 -13   6  17       93.17      160.32    174.46 o 
 -12   6  17      138.96      363.40    171.54 o 
 -11   6  17        2.30      213.83    158.72 o 
 -10   6  17      416.53      314.55    162.07 o 
  -9   6  17      374.10      395.44    152.53 o 
  -8   6  17      906.45     1089.70    163.67 o 
  -7   6  17     1612.94     1899.59    237.74 o 
  -6   6  17     7349.18     6961.70    287.79 o 
  -5   6  17       24.02      -90.53    118.18 o 
  -4   6  17     1434.67     1587.99    153.91 o 
  -3   6  17     3246.09     2773.22    216.48 o 
  -2   6  17      540.92      470.10    151.41 o 
  -1   6  17        3.71      143.79    147.11 o 
   0   6  17       40.39     -153.46    130.07 o 
   1   6  17     5647.87     6153.91    751.31 o 
   2   6  17      114.69       52.75    402.48 o 
   3   6  17     1748.10     1261.60    311.67 o 
   4   6  17     1426.48     1415.09    253.90 o 
   5   6  17       95.27      269.02    207.19 o 
   6   6  17     1634.90     1818.17    277.12 o 
   7   6  17      364.93     -306.49    204.33 o 
   8   6  17      819.51      538.87    259.59 o 
   9   6  17      176.14     -239.43    313.73 o 
 -14   7  17       14.82      351.96    224.66 o 
 -13   7  17      138.51      327.16    215.82 o 
 -12   7  17      356.93      796.04    192.89 o 
 -11   7  17       19.37      -32.05    171.60 o 
 -10   7  17      643.79      810.43    169.75 o 
  -9   7  17      140.95       91.55    147.70 o 
  -8   7  17       27.54       51.02    142.81 o 
  -7   7  17       57.86       74.72    138.40 o 
  -6   7  17     2026.57     2594.48    269.91 o 
  -5   7  17        2.52     -177.01    118.01 o 
  -4   7  17      611.31      449.58    163.83 o 
  -3   7  17        5.60      101.24    152.77 o 
  -2   7  17     2513.83     2346.00    216.76 o 
  -1   7  17      445.22      759.65    169.65 o 
   0   7  17      401.05      231.26    216.72 o 
   1   7  17     1597.87     1595.77    252.48 o 
   2   7  17       40.54      198.21    201.35 o 
   3   7  17       17.05     -161.30    237.36 o 
   4   7  17        6.85       60.77    280.71 o 
   5   7  17       24.81     -312.85    208.57 o 
   6   7  17      856.49      929.10    350.88 o 
   7   7  17      188.87       31.65    227.46 o 
   8   7  17      577.91      404.62    264.15 o 
   9   7  17      356.04      113.76    265.76 o 
  10   7  17      395.65      321.99    396.29 o 
 -13   8  17       75.45       77.91    213.73 o 
 -12   8  17       98.04       37.69    244.35 o 
 -11   8  17       79.98     -134.98    159.48 o 
 -10   8  17      189.86      245.60    164.01 o 
  -9   8  17       10.13      133.10    153.03 o 
  -8   8  17       82.40      -51.18    141.26 o 
  -7   8  17        7.73      -67.20    140.97 o 
  -6   8  17       52.18      -47.45    136.13 o 
  -5   8  17      437.08      402.88    175.56 o 
  -4   8  17       49.97      118.82    162.99 o 
  -3   8  17      504.30      529.61    170.30 o 
  -2   8  17      995.06     1197.94    187.69 o 
  -1   8  17      115.15     -209.51    186.23 o 
   0   8  17      963.86     1115.78    246.02 o 
   1   8  17      312.13      146.55    213.08 o 
   2   8  17      108.58       83.10    319.92 o 
   3   8  17       69.71       84.51    307.54 o 
   4   8  17      420.65       96.84    237.56 o 
   5   8  17      146.25      190.79    242.06 o 
   6   8  17      117.38     -145.26    232.15 o 
   7   8  17      815.25      325.08    261.24 o 
   8   8  17      873.75      756.95    610.95 o 
   9   8  17        1.68     -386.59    257.72 o 
 -12   9  17       92.96       20.14    212.57 o 
 -11   9  17       34.34       99.17    179.50 o 
 -10   9  17      387.88      353.50    174.81 o 
  -9   9  17      226.39      311.97    166.47 o 
  -8   9  17      293.91      287.39    159.14 o 
  -7   9  17      585.41      526.16    165.99 o 
  -6   9  17        3.52      -52.16    181.00 o 
  -5   9  17     1455.74     1694.79    334.28 o 
  -4   9  17      142.43      279.73    178.43 o 
  -3   9  17      875.43      708.29    195.28 o 
  -2   9  17      344.73      528.55    186.79 o 
  -1   9  17      216.29      389.96    228.11 o 
   0   9  17      555.69      638.62    236.38 o 
   1   9  17      339.69       96.41    226.09 o 
   2   9  17     1065.63     1104.33    263.86 o 
   3   9  17     1394.62     1411.83    287.42 o 
   4   9  17       78.21     -229.55    230.10 o 
   5   9  17     1442.58     1187.51    293.26 o 
   6   9  17      204.83      186.78    288.96 o 
   7   9  17     1853.00     1623.38    332.31 o 
   8   9  17      303.01      -47.41    276.89 o 
 -11  10  17       12.95      253.23    221.41 o 
 -10  10  17       60.37        6.28    185.70 o 
  -9  10  17      281.04      119.12    178.92 o 
  -8  10  17        2.25        5.76    167.21 o 
  -7  10  17      870.38     1052.76    220.03 o 
  -6  10  17       33.22     -150.83    184.29 o 
  -5  10  17      141.23      230.88    197.66 o 
  -4  10  17      148.08     -265.03    180.35 o 
  -3  10  17       41.31        8.33    183.61 o 
  -2  10  17        2.42     -308.80    214.99 o 
  -1  10  17        5.67     -100.84    233.34 o 
   0  10  17       25.93      -87.95    228.01 o 
   1  10  17     2122.03     2245.77    313.78 o 
   2  10  17       11.49       34.72    241.80 o 
   3  10  17      223.38     -257.31    553.16 o 
   4  10  17      807.81      806.20    319.92 o 
   5  10  17       76.18     -134.14    567.61 o 
   6  10  17      425.04      364.99    291.52 o 
   7  10  17      305.66      388.68    291.03 o 
 -10  11  17      105.88     -171.42    204.50 o 
  -9  11  17      319.94       72.68    182.41 o 
  -8  11  17      326.66      277.53    211.80 o 
  -7  11  17      174.40      311.45    227.05 o 
  -6  11  17      237.57      407.49    215.36 o 
  -5  11  17      244.19      374.34    211.35 o 
  -4  11  17       57.91     -287.91    191.94 o 
  -3  11  17       18.53      -42.14    262.13 o 
  -2  11  17        8.43     -285.99    235.96 o 
  -1  11  17        0.98     -193.44    238.58 o 
   0  11  17       40.54       67.32    256.42 o 
   1  11  17      413.54      227.29    441.70 o 
   2  11  17      255.27      667.69    284.05 o 
   3  11  17      163.13      223.07    468.53 o 
   4  11  17      147.57     -413.75    275.83 o 
   5  11  17      239.48      227.73    297.05 o 
   6  11  17       81.13     -290.43    282.96 o 
  -8  12  17      124.72      189.94    224.96 o 
  -7  12  17       15.84     -247.99    223.23 o 
  -6  12  17       39.95      -35.19    221.71 o 
  -5  12  17       52.72     -104.59    221.76 o 
  -4  12  17      217.47      319.09    284.58 o 
  -3  12  17       16.14       14.07    258.87 o 
  -2  12  17      335.42      144.62    263.82 o 
  -1  12  17      169.30      463.28    285.03 o 
   0  12  17       19.09     -172.24    252.69 o 
   1  12  17        6.51     -265.82    259.35 o 
   2  12  17      430.48      289.37    406.61 o 
   3  12  17       32.25     -176.79    268.36 o 
   4  12  17       60.77     -254.85    286.97 o 
  -6  13  17        0.83     -131.02    237.81 o 
  -5  13  17      206.36      438.49    679.06 o 
  -4  13  17        5.88     -165.40    561.41 o 
  -3  13  17      107.42     -380.12    269.05 o 
  -2  13  17      581.56      170.96    456.15 o 
  -1  13  17       21.00     -254.68    272.82 o 
   0  13  17      111.21      197.67    303.40 o 
   1  13  17      110.26      -39.65    279.49 o 
 -16   0  18       63.21     -192.76    261.49 o 
 -15   0  18        3.12     -255.64    237.56 o 
 -14   0  18      260.16        6.47    240.96 o 
 -13   0  18     5706.81     6262.25    615.08 o 
 -12   0  18     2759.44     2898.98    312.17 o 
 -11   0  18       61.73      -83.00    410.74 o 
 -10   0  18      364.96      439.82    207.30 o 
  -9   0  18     1096.93     1232.55    222.14 o 
  -8   0  18      144.09     -192.83    161.51 o 
  -7   0  18      159.12      181.60    167.67 o 
  -6   0  18     8105.82     7946.08    400.01 o 
  -5   0  18      220.56       88.73    150.74 o 
  -4   0  18      174.09      190.02    235.30 o 
  -3   0  18    12463.31    12354.04    569.67 o 
  -2   0  18        9.44       53.45    131.33 o 
  -1   0  18      706.55      595.31    153.36 o 
   0   0  18     1695.97     2069.96    513.94 o 
   1   0  18     4109.44     4142.41    433.45 o 
   2   0  18     2972.18     2794.69    363.27 o 
   3   0  18     8051.76     8322.15    577.93 o 
   4   0  18     6712.45     5246.75    449.96 o 
 -16   1  18        0.33      -53.10    226.11 o 
 -15   1  18       64.04       37.36    212.99 o 
 -14   1  18      187.64      200.45    196.66 o 
 -13   1  18     1609.63     1761.91    230.28 o 
 -12   1  18     2400.08     2496.87    370.57 o 
 -11   1  18        4.15      -30.40    166.38 o 
 -10   1  18      114.91       34.65    143.72 o 
  -9   1  18      590.34      491.47    143.36 o 
  -8   1  18       91.78       55.39    120.93 o 
  -7   1  18        0.50     -165.13    126.32 o 
  -6   1  18      869.08     1190.81    137.52 o 
  -5   1  18        4.36     -152.16    101.45 o 
  -4   1  18       79.32       42.41    101.46 o 
  -3   1  18       28.34       11.56    107.85 o 
  -2   1  18     2838.05     2948.35    160.23 o 
  -1   1  18        9.42     -170.71    113.80 o 
   0   1  18    11841.81    11886.96    353.14 o 
   1   1  18     6460.41     6416.87    283.41 o 
   2   1  18     1307.73     1467.56    161.40 o 
   3   1  18      903.45      994.49    193.70 o 
   4   1  18       21.92     -309.60    231.17 o 
   5   1  18       75.59     -173.38    235.30 o 
 -16   2  18        6.59      181.81    196.80 o 
 -15   2  18      908.87      802.46    249.65 o 
 -14   2  18      150.90      305.72    172.45 o 
 -13   2  18       70.07      221.95    166.48 o 
 -12   2  18       39.63     -123.43    151.05 o 
 -11   2  18      284.15      274.39    150.63 o 
 -10   2  18        3.19     -137.95    135.36 o 
  -9   2  18       23.66      -36.78    144.60 o 
  -8   2  18        7.71     -202.41    134.94 o 
  -7   2  18       75.48     -152.42    109.22 o 
  -6   2  18       62.92      -59.66    106.14 o 
  -5   2  18       22.16      -83.48     98.98 o 
  -4   2  18        1.22      -54.34    145.38 o 
  -3   2  18      908.23      718.50    117.26 o 
  -2   2  18       28.32      -98.59     92.08 o 
  -1   2  18        7.48     -138.10     92.06 o 
   0   2  18       11.44      -36.38    122.40 o 
   1   2  18     8679.63     8613.39    335.69 o 
   2   2  18        3.66       12.12    127.91 o 
   3   2  18      579.02      369.96    143.19 o 
   4   2  18     1538.98     1548.02    305.48 o 
   5   2  18        4.20       82.56    260.07 o 
   6   2  18       52.17     -218.79    251.81 o 
 -15   3  18      410.05      618.32    197.55 o 
 -14   3  18        2.94      162.62    180.95 o 
 -13   3  18        4.33     -233.43    155.62 o 
 -12   3  18     1117.93     1046.73    182.84 o 
 -11   3  18      459.91      242.38    153.72 o 
 -10   3  18     1781.36     1669.88    180.30 o 
  -9   3  18       66.37     -149.66    129.14 o 
  -8   3  18      186.17       90.74    127.55 o 
  -7   3  18       12.81     -178.49    140.34 o 
  -6   3  18      214.55      211.05    164.56 o 
  -5   3  18      396.91      305.18    114.42 o 
  -4   3  18        0.05       19.51    104.70 o 
  -3   3  18     2649.66     2834.33    168.15 o 
  -2   3  18     2204.04     2047.58    144.59 o 
  -1   3  18      299.24      164.04    126.68 o 
   0   3  18    16958.19    17750.80    764.73 o 
   1   3  18      233.56      193.35    135.00 o 
   2   3  18      267.13      235.18    139.79 o 
   3   3  18     1608.07     1834.26    280.71 o 
   4   3  18      577.23      546.60    193.23 o 
   5   3  18        9.02     -359.14    239.43 o 
   6   3  18       52.01      -57.79    251.81 o 
   7   3  18       74.96      284.84    305.48 o 
 -15   4  18        2.04      237.80    193.84 o 
 -14   4  18       14.08      113.06    177.08 o 
 -13   4  18      219.06      220.63    178.42 o 
 -12   4  18     2058.26     2338.59    231.18 o 
 -11   4  18       52.02      101.98    148.72 o 
 -10   4  18     2548.94     2488.65    220.62 o 
  -9   4  18     1048.38      863.69    160.91 o 
  -8   4  18      468.41      590.93    149.39 o 
  -7   4  18      823.30     1031.74    146.70 o 
  -6   4  18     4142.60     4451.22    221.34 o 
  -5   4  18       36.69      -51.93    214.62 o 
  -4   4  18       71.44       24.99    108.00 o 
  -3   4  18     1737.38     2097.95    152.19 o 
  -2   4  18      757.92      605.38    149.81 o 
  -1   4  18     1191.94     1587.37    176.00 o 
   0   4  18      323.52      237.61    138.09 o 
   1   4  18      103.85      185.13    140.80 o 
   2   4  18       21.27     -156.66    172.53 o 
   3   4  18     6420.13     6688.21    421.06 o 
   4   4  18     5799.90     5651.18    376.51 o 
   5   4  18      366.40      236.24    204.08 o 
   6   4  18       15.28      -33.02    264.20 o 
   7   4  18     7347.37     5898.98    540.77 o 
 -15   5  18       58.24      -56.34    221.03 o 
 -14   5  18       11.49       33.47    185.64 o 
 -13   5  18      313.20      466.16    268.72 o 
 -12   5  18      147.95      274.19    166.19 o 
 -11   5  18        4.83      130.54    154.32 o 
 -10   5  18       18.62      -60.02    143.22 o 
  -9   5  18      106.00      198.47    144.44 o 
  -8   5  18       49.93     -146.07    132.30 o 
  -7   5  18      520.22      374.24    140.28 o 
  -6   5  18        1.90      -86.72    118.00 o 
  -5   5  18      684.31      750.45    140.26 o 
  -4   5  18     1306.57     1216.16    326.54 o 
  -3   5  18      280.12      308.34    144.17 o 
  -2   5  18     5612.35     5936.85    384.16 o 
  -1   5  18       27.89       81.12    141.36 o 
   0   5  18        0.06     -146.78    133.61 o 
   1   5  18     1780.46     2176.93    258.02 o 
   2   5  18       69.45      -40.29    268.32 o 
   3   5  18     1230.30     1418.56    278.64 o 
   4   5  18     1261.61     1391.21    240.80 o 
   5   5  18      409.44      277.23    212.75 o 
   6   5  18      272.21      175.41    214.53 o 
   7   5  18     3707.62     2708.00    433.45 o 
   8   5  18      406.13      317.86    330.24 o 
 -14   6  18       35.98     -304.02    202.68 o 
 -13   6  18       78.88      184.69    184.82 o 
 -12   6  18        3.73       29.87    170.12 o 
 -11   6  18       21.97      101.65    164.79 o 
 -10   6  18      487.41      556.68    169.41 o 
  -9   6  18     1312.09     1088.81    266.05 o 
  -8   6  18       12.43      -87.06    137.12 o 
  -7   6  18      130.65      115.48    135.11 o 
  -6   6  18       25.59     -116.72    126.26 o 
  -5   6  18      526.36      355.81    138.03 o 
  -4   6  18       59.45       16.94    122.14 o 
  -3   6  18     1966.76     1902.34    199.30 o 
  -2   6  18      644.84      613.92    166.53 o 
  -1   6  18      467.23      381.41    291.51 o 
   0   6  18      696.64      659.48    209.43 o 
   1   6  18     2892.55     2545.71    375.65 o 
   2   6  18       39.70     -204.15    480.92 o 
   3   6  18      481.83      781.85    223.29 o 
   4   6  18     3624.14     3188.10    315.21 o 
   5   6  18       47.80     -177.81    199.17 o 
   6   6  18      488.46      334.37    227.68 o 
   7   6  18      114.51       86.33    231.38 o 
   8   6  18       22.81     -206.40    305.48 o 
   9   6  18      320.42      317.86    375.65 o 
 -14   7  18       12.59     -326.19    217.46 o 
 -13   7  18      212.30      233.46    188.03 o 
 -12   7  18      189.41      219.46    177.36 o 
 -11   7  18        5.05     -103.45    163.49 o 
 -10   7  18      625.93      596.00    199.60 o 
  -9   7  18     1513.31     1446.51    184.38 o 
  -8   7  18        2.95     -217.12    144.75 o 
  -7   7  18      455.07      282.34    151.06 o 
  -6   7  18      218.81       20.25    137.92 o 
  -5   7  18        8.93     -105.56    147.09 o 
  -4   7  18      241.67      257.96    161.40 o 
  -3   7  18     1555.72     1790.04    201.28 o 
  -2   7  18       62.85       -6.78    152.00 o 
  -1   7  18      301.49      -45.74    156.63 o 
   0   7  18      680.30      847.49    230.85 o 
   1   7  18     8669.14     8665.13    474.00 o 
   2   7  18        9.44       -7.27    208.32 o 
   3   7  18       46.50       -5.67    211.61 o 
   4   7  18      524.26      402.13    229.01 o 
   5   7  18       98.00      222.91    236.44 o 
   6   7  18      821.69      809.50    267.07 o 
   7   7  18     1518.57     1494.69    307.11 o 
   8   7  18        4.58     -296.96    236.38 o 
   9   7  18       32.68      -74.30    342.63 o 
 -13   8  18        1.08       45.21    219.99 o 
 -12   8  18        7.79      300.49    186.72 o 
 -11   8  18       13.63       78.26    173.74 o 
 -10   8  18      670.19      630.85    180.86 o 
  -9   8  18        6.96     -197.14    150.96 o 
  -8   8  18      198.37       92.70    155.51 o 
  -7   8  18      397.83      123.49    157.62 o 
  -6   8  18      376.81      369.84    156.07 o 
  -5   8  18        1.35     -178.98    160.23 o 
  -4   8  18        0.61      112.70    170.23 o 
  -3   8  18     1197.99     1293.84    205.20 o 
  -2   8  18     5329.75     6328.61    401.16 o 
  -1   8  18      292.32      188.19    390.10 o 
   0   8  18       40.53     -304.25    205.77 o 
   1   8  18      661.92     1199.29    258.32 o 
   2   8  18        9.67     -123.84    227.68 o 
   3   8  18      638.55      382.57    243.09 o 
   4   8  18      627.93      273.71    270.39 o 
   5   8  18       48.09     -325.41    255.94 o 
   6   8  18       40.59      449.02    275.83 o 
   7   8  18      987.38      713.00    544.90 o 
   8   8  18     1201.19      894.94    302.02 o 
 -12   9  18       45.54     -220.56    215.55 o 
 -11   9  18       28.77     -125.21    176.87 o 
 -10   9  18       69.04       -5.91    168.72 o 
  -9   9  18      177.61       -2.01    174.39 o 
  -8   9  18       20.67      -14.03    162.17 o 
  -7   9  18      206.14      160.79    160.68 o 
  -6   9  18       50.97     -162.46    172.62 o 
  -5   9  18     2286.95     2174.88    266.46 o 
  -4   9  18       79.28       76.64    179.83 o 
  -3   9  18        5.05       16.20    174.31 o 
  -2   9  18      269.33      250.26    231.55 o 
  -1   9  18       17.88     -236.82    214.99 o 
   0   9  18       24.86       87.95    276.58 o 
   1   9  18       91.21     -211.52    284.84 o 
   2   9  18       34.62      250.28    381.84 o 
   3   9  18     1056.42      790.22    266.98 o 
   4   9  18      356.05      330.42    267.78 o 
   5   9  18      348.52      223.22    272.63 o 
   6   9  18       93.07     -380.55    253.70 o 
   7   9  18      937.83      103.89    278.75 o 
 -11  10  18        1.77     -180.74    246.38 o 
 -10  10  18      201.19       47.08    182.31 o 
  -9  10  18       34.36     -259.16    172.77 o 
  -8  10  18      152.40      110.61    174.10 o 
  -7  10  18      142.65      244.38    205.43 o 
  -6  10  18       57.17       34.78    197.67 o 
  -5  10  18        7.51       47.33    198.27 o 
  -4  10  18      188.63     -220.58    187.55 o 
  -3  10  18       52.93     -175.95    235.96 o 
  -2  10  18      152.95     -184.73    227.18 o 
  -1  10  18       17.11       27.29    236.75 o 
   0  10  18      159.93      290.82    251.47 o 
   1  10  18      109.56     -271.97    237.24 o 
   2  10  18      113.66      438.39    265.58 o 
   3  10  18       94.42        3.89    255.10 o 
   4  10  18     2508.72     1569.01    608.89 o 
   5  10  18      439.27       68.12    283.24 o 
   6  10  18       23.60       93.84    277.38 o 
  -9  11  18        8.63      -78.59    215.77 o 
  -8  11  18       42.46       77.28    227.79 o 
  -7  11  18      121.60       33.69    206.21 o 
  -6  11  18       17.78       36.71    208.93 o 
  -5  11  18      297.95      559.01    293.28 o 
  -4  11  18      435.04      593.75    414.87 o 
  -3  11  18       37.75      245.06    264.49 o 
  -2  11  18        4.74      122.34    253.70 o 
  -1  11  18      196.87     -103.59    319.92 o 
   0  11  18       13.30       10.09    265.43 o 
   1  11  18       53.12       46.62    268.36 o 
   2  11  18       49.53     -161.66    271.04 o 
   3  11  18      106.67      -68.18    273.96 o 
   4  11  18      596.01      565.62    301.60 o 
   5  11  18      415.87      478.62    501.56 o 
  -7  12  18       26.43       72.54    230.94 o 
  -6  12  18       78.89     -237.60    314.82 o 
  -5  12  18       38.99      216.72    280.26 o 
  -4  12  18       58.40     -445.35    367.40 o 
  -3  12  18      371.25      211.21    369.46 o 
  -2  12  18      409.10      537.64    301.52 o 
  -1  12  18        4.15     -367.40    262.51 o 
   0  12  18       39.99       83.42    280.31 o 
   1  12  18       67.68      312.82    289.90 o 
   2  12  18      183.03      -85.88    282.73 o 
   3  12  18      206.53     -278.56    297.05 o 
  -4  13  18       49.96     -196.80    336.44 o 
  -3  13  18       26.52       60.03    299.51 o 
  -2  13  18      171.34       61.52    297.56 o 
  -1  13  18      182.39       29.81    293.09 o 
 -15   1  19      127.03     -264.81    204.52 o 
 -14   1  19      177.20       85.75    228.43 o 
 -13   1  19      873.92     1260.94    229.49 o 
 -12   1  19     1603.53     1745.92    200.05 o 
 -11   1  19       29.92      225.70    150.59 o 
 -10   1  19        4.08      -74.58    138.30 o 
  -9   1  19       10.45       70.57    132.07 o 
  -8   1  19       73.18       -6.89    123.29 o 
  -7   1  19       16.76       40.13    158.23 o 
  -6   1  19     3158.04     3118.38    189.29 o 
  -5   1  19        1.52     -153.93    102.62 o 
  -4   1  19        7.49       -8.95    159.09 o 
  -3   1  19     8903.80     8891.30    295.58 o 
  -2   1  19      163.49      265.39    112.02 o 
  -1   1  19     1130.18     1019.29    125.45 o 
   0   1  19     1177.20     1520.25    136.97 o 
   1   1  19       66.15     -174.37    121.57 o 
   2   1  19      112.96        2.85    130.95 o 
   3   1  19     1799.98     2130.46    242.27 o 
   4   1  19     7388.21     7025.94    549.03 o 
   5   1  19     1015.86      916.43    301.35 o 
 -15   2  19      976.99     1155.83    219.15 o 
 -14   2  19       30.66     -103.10    175.31 o 
 -13   2  19      392.94      405.12    180.36 o 
 -12   2  19     2060.11     1965.20    242.09 o 
 -11   2  19      241.28      304.73    183.10 o 
 -10   2  19       22.75       33.42    164.09 o 
  -9   2  19     2406.91     2470.79    232.02 o 
  -8   2  19      308.37      369.73    137.82 o 
  -7   2  19      118.90      107.20    127.21 o 
  -6   2  19     4204.15     4145.41    344.99 o 
  -5   2  19       11.85      -49.02    110.72 o 
  -4   2  19      399.58      239.19    116.85 o 
  -3   2  19      477.53      425.22    140.62 o 
  -2   2  19     1103.82      979.04    123.64 o 
  -1   2  19       80.76      -57.41    150.15 o 
   0   2  19    20421.32    21258.86    666.29 o 
   1   2  19     7254.29     6968.55    306.54 o 
   2   2  19     1077.51     1119.13    168.05 o 
   3   2  19      143.31      200.04    253.88 o 
   4   2  19     1949.07     2518.11    379.78 o 
   5   2  19       28.60     -156.87    272.45 o 
   6   2  19      223.88      499.49    293.09 o 
 -15   3  19      463.72      504.93    199.56 o 
 -14   3  19        4.13      137.51    183.56 o 
 -13   3  19      193.29      180.38    176.56 o 
 -12   3  19       35.84      237.23    166.55 o 
 -11   3  19       37.70     -180.23    148.98 o 
 -10   3  19      756.24     1005.38    167.52 o 
  -9   3  19      300.29      223.04    141.57 o 
  -8   3  19      551.60      515.59    232.45 o 
  -7   3  19      316.14      372.88    160.68 o 
  -6   3  19      142.55      207.66    126.02 o 
  -5   3  19      284.56      373.67    127.33 o 
  -4   3  19      218.34      104.92    112.57 o 
  -3   3  19      347.42      322.67    113.90 o 
  -2   3  19      455.30      665.86    118.45 o 
  -1   3  19      755.73      841.87    193.57 o 
   0   3  19       42.38      -11.72    145.13 o 
   1   3  19     1335.31     1358.30    173.46 o 
   2   3  19      223.12      567.94    493.30 o 
   3   3  19     1263.04     1278.58    228.61 o 
   4   3  19     1737.08     1763.84    242.67 o 
   5   3  19       55.45      227.04    276.58 o 
   6   3  19      649.84      924.68    338.50 o 
 -15   4  19       78.88       11.01    192.00 o 
 -14   4  19       21.85      -53.07    184.26 o 
 -13   4  19      179.39      145.64    177.83 o 
 -12   4  19      238.04      357.18    169.90 o 
 -11   4  19       13.51       31.15    158.48 o 
 -10   4  19      672.29      520.69    159.18 o 
  -9   4  19       18.92      113.74    141.88 o 
  -8   4  19      361.17      201.30    135.95 o 
  -7   4  19      225.65      221.49    137.24 o 
  -6   4  19     2208.16     2241.77    218.01 o 
  -5   4  19     2007.34     2162.79    172.79 o 
  -4   4  19       92.83       12.35    117.83 o 
  -3   4  19       79.60      365.88    121.57 o 
  -2   4  19     2299.20     2749.43    212.02 o 
  -1   4  19     1023.32     1322.94    211.60 o 
   0   4  19      705.04      739.22    192.58 o 
   1   4  19     4218.70     3804.02    241.46 o 
   2   4  19      391.63      303.17    207.47 o 
   3   4  19     2949.99     2832.64    286.82 o 
   4   4  19      179.06       68.17    203.33 o 
   5   4  19      151.12      235.33    205.77 o 
   6   4  19       20.35       74.30    321.99 o 
   7   4  19      257.40      206.40    326.12 o 
 -14   5  19       32.37       17.37    210.68 o 
 -13   5  19      262.51       98.02    180.30 o 
 -12   5  19       93.14      369.68    178.42 o 
 -11   5  19       14.59     -192.89    151.30 o 
 -10   5  19        0.87      -98.06    150.71 o 
  -9   5  19      122.75      347.20    153.87 o 
  -8   5  19      156.03      218.79    141.39 o 
  -7   5  19       18.24     -132.60    126.82 o 
  -6   5  19     3347.12     3172.93    205.34 o 
  -5   5  19        8.36     -209.44    139.62 o 
  -4   5  19      333.47      237.32    125.71 o 
  -3   5  19     7203.13     6929.48    327.58 o 
  -2   5  19      802.92      805.11    176.08 o 
  -1   5  19       17.29      -37.14    148.18 o 
   0   5  19       86.80       77.33    152.78 o 
   1   5  19      537.54      182.75    200.21 o 
   2   5  19      217.46      231.52    466.47 o 
   3   5  19      198.73      127.94    202.85 o 
   4   5  19      789.96      709.31    227.62 o 
   5   5  19        4.40      -45.41    218.92 o 
   6   5  19      516.98      683.30    239.74 o 
   7   5  19     3101.78     3248.77    454.09 o 
   8   5  19       67.28     -355.01    330.24 o 
 -14   6  19        0.66      106.77    196.09 o 
 -13   6  19      165.13      194.62    189.44 o 
 -12   6  19      321.13     -163.38    170.03 o 
 -11   6  19        0.13      -39.17    165.40 o 
 -10   6  19      290.58      -88.47    158.09 o 
  -9   6  19       89.13      -33.87    148.63 o 
  -8   6  19       78.23       35.24    142.47 o 
  -7   6  19       62.50     -107.08    138.40 o 
  -6   6  19      645.00      396.46    146.26 o 
  -5   6  19     1010.72      787.09    148.40 o 
  -4   6  19     1118.90     1439.58    197.81 o 
  -3   6  19      755.42      541.13    167.61 o 
  -2   6  19     1385.15     1596.12    202.11 o 
  -1   6  19      547.22      290.10    163.82 o 
   0   6  19     5048.39     4961.72    522.20 o 
   1   6  19      757.04      579.87    222.14 o 
   2   6  19      574.24      476.28    224.70 o 
   3   6  19      193.36     -301.87    218.79 o 
   4   6  19      941.58      892.06    385.97 o 
   5   6  19      483.79      539.97    246.33 o 
   6   6  19     1299.42     1474.51    367.40 o 
   7   6  19      290.65      520.13    367.40 o 
   8   6  19       79.60     -107.33    359.14 o 
 -13   7  19      260.14      295.34    195.30 o 
 -12   7  19      159.20      178.13    177.45 o 
 -11   7  19        1.71      102.22    170.24 o 
 -10   7  19      304.63      492.58    173.86 o 
  -9   7  19      197.81      315.96    164.74 o 
  -8   7  19      288.51      144.23    155.13 o 
  -7   7  19      353.05      311.77    154.47 o 
  -6   7  19       38.56      -93.70    140.56 o 
  -5   7  19       80.40      252.53    175.93 o 
  -4   7  19      145.30      100.73    164.71 o 
  -3   7  19       56.36       75.54    162.66 o 
  -2   7  19      354.88      110.83    189.59 o 
  -1   7  19       20.41        9.44    203.77 o 
   0   7  19      272.08      274.96    233.23 o 
   1   7  19     3509.56     3460.93    613.02 o 
   2   7  19        1.79     -117.86    210.89 o 
   3   7  19      158.46     -273.35    212.75 o 
   4   7  19     1596.89     1527.38    291.72 o 
   5   7  19       86.40      111.90    244.99 o 
   6   7  19        4.68      -39.59    242.22 o 
   7   7  19       22.76      236.83    342.63 o 
   8   7  19       42.25       74.30    359.14 o 
 -12   8  19       78.87       58.36    185.54 o 
 -11   8  19        4.83      152.92    177.58 o 
 -10   8  19       65.33      -15.58    170.25 o 
  -9   8  19      797.15      778.61    185.04 o 
  -8   8  19       67.55      254.86    163.78 o 
  -7   8  19      310.61       96.11    159.64 o 
  -6   8  19       14.87     -256.64    171.09 o 
  -5   8  19      611.67      553.41    281.25 o 
  -4   8  19       49.96     -187.97    164.85 o 
  -3   8  19      818.38      956.15    200.87 o 
  -2   8  19     1990.46     1853.66    235.50 o 
  -1   8  19      149.23      263.82    221.99 o 
   0   8  19       67.20      205.77    227.46 o 
   1   8  19      254.04      371.28    307.54 o 
   2   8  19      146.92      448.73    253.90 o 
   3   8  19      237.76      178.25    242.06 o 
   4   8  19      151.58     -153.10    307.54 o 
   5   8  19      164.11       30.12    256.82 o 
   6   8  19       37.65     -328.48    258.02 o 
   7   8  19      291.29      130.67    276.19 o 
 -11   9  19       90.64     -237.92    182.76 o 
 -10   9  19       23.93      158.96    181.56 o 
  -9   9  19       24.68      -99.87    173.63 o 
  -8   9  19      217.69      142.12    173.34 o 
  -7   9  19      721.51      664.54    215.28 o 
  -6   9  19      208.37      178.27    186.95 o 
  -5   9  19      835.55      792.09    248.97 o 
  -4   9  19      176.01       12.20    187.11 o 
  -3   9  19      231.84      278.84    192.79 o 
  -2   9  19      280.80      187.83    245.19 o 
  -1   9  19       23.12     -116.46    227.18 o 
   0   9  19       87.31      360.94    260.94 o 
   1   9  19       14.50      -21.35    606.82 o 
   2   9  19        3.91      269.70    288.96 o 
   3   9  19     1260.33      857.81    536.65 o 
   4   9  19        1.44      -42.27    261.14 o 
   5   9  19      651.05       77.58    281.13 o 
   6   9  19      278.94     -247.68    268.12 o 
   7   9  19      237.16      232.26    286.97 o 
 -10  10  19        6.57     -186.48    178.63 o 
  -9  10  19       66.94      244.43    194.25 o 
  -8  10  19      132.01       47.62    216.32 o 
  -7  10  19       40.90     -137.68    192.51 o 
  -6  10  19      630.66      619.58    222.14 o 
  -5  10  19        6.44      -38.13    206.76 o 
  -4  10  19      317.66      146.98    203.85 o 
  -3  10  19        4.16        2.41    246.96 o 
  -2  10  19      963.28      919.21    283.21 o 
  -1  10  19       73.82      172.90    249.76 o 
   0  10  19      134.95     -364.64    243.09 o 
   1  10  19      119.59      -34.32    263.19 o 
   2  10  19       20.47       78.89    261.14 o 
   3  10  19      136.24       24.79    330.24 o 
   4  10  19      459.76      524.50    299.10 o 
   5  10  19      249.51     -208.87    277.38 o 
  -9  11  19       23.55      265.19    230.94 o 
  -8  11  19       13.21      -22.07    228.83 o 
  -7  11  19        1.79     -303.50    202.33 o 
  -6  11  19      105.27       52.31    217.59 o 
  -5  11  19      366.72      200.44    239.79 o 
  -4  11  19      347.03      101.54    268.12 o 
  -3  11  19        2.74      217.55    268.72 o 
  -2  11  19       95.53     -149.15    252.86 o 
  -1  11  19       86.29      -17.13    452.02 o 
   0  11  19        1.27      -19.60    272.91 o 
   1  11  19        5.74     -323.38    259.35 o 
   2  11  19        4.27       -0.92    288.80 o 
   3  11  19        0.09     -406.07    270.71 o 
   4  11  19      124.18      257.78    310.86 o 
  -6  12  19        6.05      -51.23    232.99 o 
  -5  12  19       61.19     -285.10    265.51 o 
  -4  12  19       32.10      228.71    289.76 o 
  -3  12  19      491.88      533.55    350.88 o 
  -2  12  19        1.11      -36.85    277.38 o 
  -1  12  19      224.60       59.72    293.86 o 
   0  12  19        2.72      158.40    305.83 o 
   1  12  19       21.05     -422.10    281.40 o 
 -15   0  20      332.93      498.22    284.50 o 
 -14   0  20      511.00      201.40    268.12 o 
 -13   0  20      711.23      581.19    265.58 o 
 -12   0  20      978.49      324.78    243.62 o 
 -11   0  20      111.40       83.92    217.45 o 
 -10   0  20      290.85      440.82    231.55 o 
  -9   0  20     1323.54     1364.80    246.26 o 
  -8   0  20       81.58      -43.47    185.72 o 
  -7   0  20      100.64       27.25    173.97 o 
  -6   0  20     1875.01     1888.11    305.48 o 
  -5   0  20        2.72      -94.57    185.76 o 
  -4   0  20       41.04      167.02    158.70 o 
  -3   0  20    12507.73    12545.93    541.80 o 
  -2   0  20     3155.40     3021.49    250.75 o 
  -1   0  20      820.49     1007.92    183.42 o 
   0   0  20     6374.68     6404.67    353.65 o 
   1   0  20     1076.87     1048.52    313.73 o 
   2   0  20      378.70      412.80    280.71 o 
   3   0  20      520.35      416.93    276.58 o 
   4   0  20     1420.23     1572.79    346.76 o 
 -15   1  20      644.09      636.79    209.35 o 
 -14   1  20      135.87      120.93    181.13 o 
 -13   1  20      811.82      575.56    190.24 o 
 -12   1  20       33.49      -77.02    160.61 o 
 -11   1  20       39.21       24.87    254.42 o 
 -10   1  20      116.33      132.22    145.51 o 
  -9   1  20       93.36       73.79    139.35 o 
  -8   1  20        0.51     -193.94    129.30 o 
  -7   1  20       37.27      112.72    124.85 o 
  -6   1  20     1136.35     1208.45    150.43 o 
  -5   1  20      110.88       19.76    114.58 o 
  -4   1  20      131.53       76.96    141.21 o 
  -3   1  20        3.85       64.02    109.61 o 
  -2   1  20      556.62      306.25    120.95 o 
  -1   1  20      131.38       46.59    108.76 o 
   0   1  20     5323.56     5185.45    287.18 o 
   1   1  20     5944.24     6013.11    292.85 o 
   2   1  20       61.63      103.52    188.05 o 
   3   1  20      205.30      171.19    222.91 o 
   4   1  20     7706.84     8016.67    602.70 o 
 -15   2  20       72.15      207.01    230.90 o 
 -14   2  20       32.31      130.37    217.67 o 
 -13   2  20       22.55      133.45    207.96 o 
 -12   2  20     1115.73     1083.78    218.92 o 
 -11   2  20      229.12      183.31    185.92 o 
 -10   2  20        4.87     -138.05    142.86 o 
  -9   2  20       38.43       70.84    148.36 o 
  -8   2  20       66.51     -103.52    128.07 o 
  -7   2  20      265.06      322.39    140.67 o 
  -6   2  20        3.09      -16.86    119.82 o 
  -5   2  20      917.33     1031.09    193.05 o 
  -4   2  20       14.33      -29.85    110.27 o 
  -3   2  20     2121.21     2379.49    219.77 o 
  -2   2  20      212.56      227.71    113.03 o 
  -1   2  20        0.59     -149.23    136.96 o 
   0   2  20       80.47      -43.88    140.74 o 
   1   2  20       87.78      -18.20    151.39 o 
   2   2  20       45.53      164.73    145.10 o 
   3   2  20      100.37       20.64    268.32 o 
   4   2  20     1859.48     1828.73    375.65 o 
   5   2  20       11.05      433.45    309.60 o 
 -15   3  20      144.85      -92.05    196.85 o 
 -14   3  20       88.58      192.94    193.19 o 
 -13   3  20        4.87      228.46    181.48 o 
 -12   3  20       87.50       81.52    171.79 o 
 -11   3  20        8.46      -24.61    157.35 o 
 -10   3  20       90.17     -140.52    164.90 o 
  -9   3  20      185.77      134.03    178.51 o 
  -8   3  20       73.00        7.46    136.15 o 
  -7   3  20      382.52      327.66    138.43 o 
  -6   3  20     4677.79     4583.41    232.41 o 
  -5   3  20      103.80       -9.08    119.05 o 
  -4   3  20        4.08     -163.00    108.67 o 
  -3   3  20     2790.25     2730.96    175.84 o 
  -2   3  20     1543.28     1413.96    187.98 o 
  -1   3  20      447.76      462.23    155.83 o 
   0   3  20     3250.50     3388.49    240.18 o 
   1   3  20      121.57       87.42    144.68 o 
   2   3  20        5.63     -241.25    173.51 o 
   3   3  20     4332.98     4572.60    339.30 o 
   4   3  20     1080.36     1345.74    359.14 o 
   5   3  20       36.18      -20.64    284.84 o 
   6   3  20      374.32      181.63    317.86 o 
 -14   4  20        6.90     -131.92    189.60 o 
 -13   4  20      453.25      233.90    184.42 o 
 -12   4  20       10.38     -121.99    164.31 o 
 -11   4  20       21.21       59.73    162.26 o 
 -10   4  20        2.71     -174.32    148.04 o 
  -9   4  20     1448.25     1248.26    176.14 o 
  -8   4  20       60.30       44.74    160.26 o 
  -7   4  20      479.92      465.74    175.55 o 
  -6   4  20      808.37     1165.23    156.17 o 
  -5   4  20        0.79       47.57    136.47 o 
  -4   4  20      563.09      511.09    134.26 o 
  -3   4  20     2939.20     3526.31    246.27 o 
  -2   4  20     7495.89     7662.38    478.88 o 
  -1   4  20      361.57      190.70    150.41 o 
   0   4  20       32.73       21.17    146.40 o 
   1   4  20     4732.88     5632.60    470.60 o 
   2   4  20      215.05      156.23    207.00 o 
   3   4  20      639.82      611.14    224.52 o 
   4   4  20       79.60      232.55    701.77 o 
   5   4  20       57.18     -210.53    293.09 o 
   6   4  20     1141.67     1085.68    375.65 o 
   7   4  20     2121.39     1684.24    400.42 o 
 -14   5  20        0.30      -98.51    191.28 o 
 -13   5  20       54.18      -70.79    182.67 o 
 -12   5  20       70.88      180.79    177.28 o 
 -11   5  20        0.89     -236.84    157.90 o 
 -10   5  20      268.06      350.99    177.56 o 
  -9   5  20     2333.92     1872.94    197.10 o 
  -8   5  20      201.47      340.75    153.23 o 
  -7   5  20       18.88       96.44    137.95 o 
  -6   5  20       44.98     -348.24    232.16 o 
  -5   5  20      199.40      258.72    160.22 o 
  -4   5  20      572.62      771.50    245.09 o 
  -3   5  20      972.76     1200.31    184.49 o 
  -2   5  20     5247.18     5184.40    293.75 o 
  -1   5  20      215.65      128.03    154.59 o 
   0   5  20      862.16      784.89    200.30 o 
   1   5  20      153.49      271.85    205.28 o 
   2   5  20        1.10       21.82    198.66 o 
   3   5  20        8.04      364.52    216.28 o 
   4   5  20      316.85      354.75    237.36 o 
   5   5  20      148.16       60.34    236.22 o 
   6   5  20      742.64      408.68    355.01 o 
   7   5  20     1256.64     1593.43    416.93 o 
 -13   6  20       65.95        8.09    193.13 o 
 -12   6  20       78.55        8.12    177.76 o 
 -11   6  20        0.34      -65.72    164.29 o 
 -10   6  20       91.46      -48.22    168.31 o 
  -9   6  20      512.44      246.59    163.91 o 
  -8   6  20      255.35      171.59    155.75 o 
  -7   6  20       45.92      -89.75    140.67 o 
  -6   6  20       34.09     -132.64    201.39 o 
  -5   6  20      847.46      790.94    187.81 o 
  -4   6  20       58.22      -20.90    161.60 o 
  -3   6  20     2255.74     2667.63    338.39 o 
  -2   6  20     1936.03     1730.36    207.96 o 
  -1   6  20      161.38      187.52    165.81 o 
   0   6  20     2689.17     2430.42    549.03 o 
   1   6  20      272.73      478.11    410.74 o 
   2   6  20       15.01     -238.24    210.93 o 
   3   6  20       14.17     -150.73    221.61 o 
   4   6  20      334.54      202.69    230.10 o 
   5   6  20      190.10     -269.72    228.01 o 
   6   6  20        4.95       -4.13    256.87 o 
   7   6  20     1742.68     1283.82    421.06 o 
   8   6  20       43.24     -140.35    355.01 o 
 -13   7  20      138.29     -151.58    193.84 o 
 -12   7  20       56.72       63.15    194.40 o 
 -11   7  20       27.02      -42.15    174.25 o 
 -10   7  20      239.12      288.37    178.53 o 
  -9   7  20        4.51      165.30    163.40 o 
  -8   7  20      339.84       45.58    167.78 o 
  -7   7  20      288.95      329.93    185.30 o 
  -6   7  20      384.71      284.13    188.59 o 
  -5   7  20      350.09      229.69    198.84 o 
  -4   7  20      595.14      870.86    254.89 o 
  -3   7  20      317.64      579.44    188.71 o 
  -2   7  20     4219.92     4571.36    429.47 o 
  -1   7  20      221.43      168.52    222.60 o 
   0   7  20     2017.89     1983.62    355.01 o 
   1   7  20     1038.57      817.78    253.50 o 
   2   7  20      557.15      403.46    247.91 o 
   3   7  20      298.51      572.15    254.80 o 
   4   7  20     2663.41     2284.21    327.91 o 
   5   7  20      294.94      242.72    260.26 o 
   6   7  20       28.39     -104.50    248.54 o 
   7   7  20      469.68      338.50    375.65 o 
   8   7  20       22.72       70.18    379.78 o 
 -12   8  20      189.40       37.12    190.10 o 
 -11   8  20        1.06        6.92    258.59 o 
 -10   8  20      170.11      401.89    186.52 o 
  -9   8  20      300.78      174.24    176.68 o 
  -8   8  20        3.21       76.22    170.81 o 
  -7   8  20     1028.04      999.09    218.80 o 
  -6   8  20      215.91      147.62    207.48 o 
  -5   8  20      818.99     1147.55    213.18 o 
  -4   8  20       70.73      -62.58    177.99 o 
  -3   8  20      493.49      483.17    399.94 o 
  -2   8  20       75.84     -120.30    224.53 o 
  -1   8  20        1.21     -117.50    213.25 o 
   0   8  20       40.19       28.55    226.79 o 
   1   8  20     1101.08      732.53    398.36 o 
   2   8  20        0.16     -264.35    233.46 o 
   3   8  20      650.87      379.78    256.87 o 
   4   8  20     2173.87     2101.18    549.03 o 
   5   8  20       33.44     -264.88    255.30 o 
   6   8  20      356.06      406.08    307.54 o 
   7   8  20        6.50     -354.30    268.01 o 
 -11   9  20        0.36       88.59    196.56 o 
 -10   9  20       55.95      -88.17    179.75 o 
  -9   9  20       42.60     -236.55    179.35 o 
  -8   9  20      406.77       24.02    210.74 o 
  -7   9  20       43.86      -81.29    229.93 o 
  -6   9  20      860.18      560.03    212.57 o 
  -5   9  20      868.47     1038.08    226.02 o 
  -4   9  20       49.07      109.27    193.66 o 
  -3   9  20        0.92      -21.11    228.98 o 
  -2   9  20      225.47     -185.76    231.17 o 
  -1   9  20        3.14     -117.89    236.81 o 
   0   9  20      220.55      326.49    256.84 o 
   1   9  20      237.54      176.83    263.90 o 
   2   9  20       17.53       66.05    371.52 o 
   3   9  20      117.50     -112.68    266.98 o 
   4   9  20        4.83     -392.07    265.19 o 
   5   9  20        2.36     -397.29    264.86 o 
   6   9  20      133.81      223.00    291.85 o 
  -9  10  20        9.18     -134.32    234.04 o 
  -8  10  20        8.45       57.57    211.30 o 
  -7  10  20      106.13       21.42    208.77 o 
  -6  10  20       14.01      -45.95    205.15 o 
  -5  10  20       10.84     -111.53    202.02 o 
  -4  10  20      100.92      174.61    288.96 o 
  -3  10  20       85.26      -35.78    251.81 o 
  -2  10  20     1056.49     1017.17    289.11 o 
  -1  10  20      199.70      292.40    276.57 o 
   0  10  20      157.01       51.60    427.25 o 
   1  10  20      218.00     -335.55    260.26 o 
   2  10  20       18.70     -145.33    266.84 o 
   3  10  20      781.21      956.09    311.68 o 
   4  10  20       50.51     -132.06    289.11 o 
  -8  11  20        2.92     -167.33    226.48 o 
  -7  11  20        2.44      -15.12    224.55 o 
  -6  11  20       13.37      603.61    244.81 o 
  -5  11  20      428.45      109.22    846.25 o 
  -4  11  20       66.71        6.25    270.30 o 
  -3  11  20       32.66      -28.67    269.17 o 
  -2  11  20      157.03      504.71    292.05 o 
  -1  11  20       43.19      112.62    294.46 o 
   0  11  20      239.58      165.98    295.75 o 
   1  11  20      346.21      139.54    300.33 o 
   2  11  20      198.54       39.75    299.10 o 
  -4  12  20        1.23      -93.09    287.54 o 
  -3  12  20       26.27     -174.22    406.61 o 
  -2  12  20       25.97     -214.46    404.55 o 
  -1  12  20        0.49       54.54    338.50 o 
 -14   1  21       23.43      109.31    187.54 o 
 -13   1  21      211.62      282.50    186.67 o 
 -12   1  21       27.53       54.31    168.27 o 
 -11   1  21        1.32     -120.81    155.97 o 
 -10   1  21      274.57      269.37    164.18 o 
  -9   1  21     2685.24     2673.16    209.75 o 
  -8   1  21      403.74      267.01    146.05 o 
  -7   1  21       12.54      188.62    132.63 o 
  -6   1  21      109.94       57.68    125.67 o 
  -5   1  21        4.28      -82.41    121.16 o 
  -4   1  21       17.89       20.77    113.20 o 
  -3   1  21     5251.77     5458.71    238.65 o 
  -2   1  21     2255.85     2216.15    164.99 o 
  -1   1  21      431.01      422.40    152.15 o 
   0   1  21     2416.58     2574.86    208.82 o 
   1   1  21      112.89     -149.33    183.83 o 
   2   1  21      231.97       74.21    192.06 o 
   3   1  21      540.54      293.09    293.09 o 
   4   1  21     1094.70      994.86    334.37 o 
 -14   2  21       12.87      303.81    230.87 o 
 -13   2  21        8.99     -112.44    201.08 o 
 -12   2  21       86.91      214.59    179.26 o 
 -11   2  21       75.35       67.81    163.55 o 
 -10   2  21      130.37       60.86    155.55 o 
  -9   2  21     1366.66     1632.21    193.97 o 
  -8   2  21        1.79      -96.24    138.00 o 
  -7   2  21      169.64      -63.21    133.65 o 
  -6   2  21     2380.67     2592.53    191.16 o 
  -5   2  21       45.40      -56.24    121.99 o 
  -4   2  21      214.03      304.04    126.32 o 
  -3   2  21     4354.22     4227.78    213.69 o 
  -2   2  21        4.64     -200.76    142.71 o 
  -1   2  21        8.43      -46.99    145.50 o 
   0   2  21     1875.72     1537.29    192.19 o 
   1   2  21       63.38      -35.59    179.40 o 
   2   2  21        8.75     -255.47    245.62 o 
   3   2  21     3054.93     2608.93    396.29 o 
   4   2  21     2240.02     2840.10    429.32 o 
   5   2  21      179.08      251.81    326.12 o 
 -14   3  21       10.37     -185.12    259.64 o 
 -13   3  21       76.88      156.93    218.29 o 
 -12   3  21       16.02     -145.90    196.19 o 
 -11   3  21        1.29      105.92    184.34 o 
 -10   3  21       34.01      100.39    185.44 o 
  -9   3  21     1217.91     1058.61    178.43 o 
  -8   3  21       84.76     -127.14    140.13 o 
  -7   3  21      427.40      320.08    150.20 o 
  -6   3  21      422.12      368.67    144.26 o 
  -5   3  21       10.13      -50.84    125.39 o 
  -4   3  21      586.45      591.08    138.48 o 
  -3   3  21     2096.30     1869.00    244.46 o 
  -2   3  21      265.81      390.93    163.75 o 
  -1   3  21      276.60       44.65    151.17 o 
   0   3  21       50.22     -103.78    150.30 o 
   1   3  21      371.45      452.86    165.44 o 
   2   3  21       23.97     -240.17    185.20 o 
   3   3  21       89.88      313.73    326.12 o 
   4   3  21     2840.04     2596.54    437.57 o 
   5   3  21        5.20      165.12    326.12 o 
 -14   4  21        3.15     -112.56    193.68 o 
 -13   4  21      109.61      365.55    195.25 o 
 -12   4  21       77.88      140.20    179.79 o 
 -11   4  21       26.00     -135.83    166.63 o 
 -10   4  21       83.52      116.47    160.73 o 
  -9   4  21      451.47      732.53    223.25 o 
  -8   4  21        1.94      -50.38    165.25 o 
  -7   4  21        1.15      -49.52    133.93 o 
  -6   4  21     1536.37     1931.38    180.90 o 
  -5   4  21       53.87      202.39    138.09 o 
  -4   4  21        3.27      -37.08    153.85 o 
  -3   4  21       62.08      -64.70    167.04 o 
  -2   4  21     1995.15     2518.60    230.66 o 
  -1   4  21       39.32      242.72    175.91 o 
   0   4  21        4.69       88.52    161.46 o 
   1   4  21     2551.21     2923.21    290.32 o 
   2   4  21      100.03     -168.56    190.78 o 
   3   4  21       87.44       16.84    218.40 o 
   4   4  21     4323.04     4251.89    511.88 o 
   5   4  21       58.68     -416.93    313.73 o 
   6   4  21      590.12      524.26    338.50 o 
 -13   5  21      181.28      531.60    241.31 o 
 -12   5  21      829.12      905.56    215.10 o 
 -11   5  21        6.45      102.48    171.71 o 
 -10   5  21      300.41      469.78    173.81 o 
  -9   5  21       56.31      132.58    158.52 o 
  -8   5  21       26.75       63.29    149.82 o 
  -7   5  21       67.43      -24.33    167.97 o 
  -6   5  21        2.45      -15.12    136.32 o 
  -5   5  21        0.73      -41.77    220.99 o 
  -4   5  21        2.00     -132.04    238.40 o 
  -3   5  21     2260.25     3393.56    258.32 o 
  -2   5  21     2878.85     3108.11    284.04 o 
  -1   5  21        5.52      -84.24    157.09 o 
   0   5  21     1178.79     1896.75    265.64 o 
   1   5  21     1321.95     1090.39    256.25 o 
   2   5  21      273.03      245.62    245.62 o 
   3   5  21       41.15      -28.54    221.78 o 
   4   5  21       36.87     -204.07    221.61 o 
   5   5  21       21.99      251.81    342.63 o 
   6   5  21      204.79     -293.09    346.76 o 
   7   5  21      707.17     1308.59    421.06 o 
 -13   6  21       34.18      -42.17    194.89 o 
 -12   6  21      361.92      172.11    192.08 o 
 -11   6  21       23.30     -253.74    169.16 o 
 -10   6  21      483.56      722.35    183.70 o 
  -9   6  21     1260.45     1211.08    190.03 o 
  -8   6  21      156.97      -70.79    154.55 o 
  -7   6  21       89.56       70.29    154.26 o 
  -6   6  21        7.45     -173.91    167.58 o 
  -5   6  21     1404.97     1302.62    240.87 o 
  -4   6  21      167.22       56.19    171.71 o 
  -3   6  21      388.41      275.04    204.94 o 
  -2   6  21      295.11      377.90    173.43 o 
  -1   6  21       54.54      116.84    224.98 o 
   0   6  21     1628.10     1730.83    280.26 o 
   1   6  21      696.40      565.54    248.11 o 
   2   6  21        4.39      139.72    423.13 o 
   3   6  21      214.39      -23.15    244.99 o 
   4   6  21     1492.30     1273.01    287.24 o 
   5   6  21       77.25      215.63    414.87 o 
   6   6  21        0.79      -16.51    359.14 o 
   7   6  21      902.95      751.31    404.55 o 
 -12   7  21        0.97       15.61    195.40 o 
 -11   7  21        0.03      136.64    182.37 o 
 -10   7  21       83.08      117.14    180.77 o 
  -9   7  21       54.79     -162.32    165.45 o 
  -8   7  21      238.31      -81.59    161.58 o 
  -7   7  21      129.36      247.15    189.49 o 
  -6   7  21      130.10     -121.82    179.18 o 
  -5   7  21     2494.53     2103.78    241.34 o 
  -4   7  21      598.79      495.65    213.15 o 
  -3   7  21       67.38     -135.03    169.87 o 
  -2   7  21      409.85      267.01    187.51 o 
  -1   7  21       46.65       99.15    224.52 o 
   0   7  21      822.00      603.78    264.40 o 
   1   7  21        4.56       39.41    246.26 o 
   2   7  21        6.51       75.58    243.75 o 
   3   7  21      261.34      499.63    352.95 o 
   4   7  21     1792.81     1303.99    398.36 o 
   5   7  21      357.70       76.19    268.36 o 
   6   7  21      318.03       55.19    264.06 o 
   7   7  21      607.81      144.48    367.40 o 
 -11   8  21       68.33       84.71    195.15 o 
 -10   8  21       59.73     -107.63    185.40 o 
  -9   8  21       84.67       -1.30    172.21 o 
  -8   8  21       56.64      260.52    205.93 o 
  -7   8  21      151.29      138.20    198.90 o 
  -6   8  21      244.65       85.07    198.10 o 
  -5   8  21      280.51      393.89    198.38 o 
  -4   8  21      220.07     -174.92    185.79 o 
  -3   8  21      407.22      277.24    193.53 o 
  -2   8  21       64.62       -7.87    246.26 o 
  -1   8  21       10.78     -335.76    223.84 o 
   0   8  21       28.48      509.79    255.63 o 
   1   8  21      833.55     1281.53    449.96 o 
   2   8  21       37.16     -155.24    243.89 o 
   3   8  21       50.35     -193.56    244.98 o 
   4   8  21     2424.44     2141.21    344.40 o 
   5   8  21       65.02        6.98    462.34 o 
   6   8  21       51.06     -399.82    270.95 o 
 -10   9  21        0.56      -84.57    191.48 o 
  -9   9  21        3.47      -43.06    223.14 o 
  -8   9  21       86.19      119.92    216.89 o 
  -7   9  21       96.97      -34.10    207.54 o 
  -6   9  21       68.33       28.29    242.13 o 
  -5   9  21      247.97      -36.62    238.51 o 
  -4   9  21      176.61      228.32    205.69 o 
  -3   9  21      188.90      -14.66    243.41 o 
  -2   9  21       61.20      146.63    258.51 o 
  -1   9  21      335.54      127.88    338.50 o 
   0   9  21      199.26      251.54    313.73 o 
   1   9  21      904.19     1338.67    340.56 o 
   2   9  21       67.56      -39.94    288.96 o 
   3   9  21      471.05      397.65    290.91 o 
   4   9  21      798.12      573.89    313.70 o 
   5   9  21        1.06     -402.82    268.55 o 
  -9  10  21       26.56      -88.40    230.75 o 
  -8  10  21      139.83       70.26    223.73 o 
  -7  10  21      161.32      297.82    229.95 o 
  -6  10  21       38.79      162.55    213.73 o 
  -5  10  21       19.88       21.58    216.89 o 
  -4  10  21       27.25      345.09    279.77 o 
  -3  10  21       22.64      -12.87    266.79 o 
  -2  10  21      957.14      713.61    361.20 o 
  -1  10  21       38.50     -117.50    259.19 o 
   0  10  21      574.71      318.59    287.24 o 
   1  10  21     1386.89      892.01    308.75 o 
   2  10  21       49.41     -210.53    279.49 o 
   3  10  21       79.41      142.51    284.50 o 
  -6  11  21       94.64       62.64    230.37 o 
  -5  11  21      482.81      713.96    308.26 o 
  -4  11  21        3.65      -73.72    267.91 o 
  -3  11  21       18.39     -307.82    472.66 o 
  -2  11  21      137.73      -38.57    292.48 o 
  -1  11  21      100.06      428.35    305.83 o 
   0  11  21        0.87      -64.73    295.40 o 
   1  11  21      499.65      391.31    308.75 o 
 -14   0  22       21.81     -373.42    248.95 o 
 -13   0  22        2.69     -136.84    254.40 o 
 -12   0  22      104.31      171.55    253.75 o 
 -11   0  22       65.38     -257.31    236.81 o 
 -10   0  22      501.66      718.47    256.84 o 
  -9   0  22     1035.91      943.34    278.64 o 
  -8   0  22        4.03      -52.88    198.02 o 
  -7   0  22       83.77       72.75    200.40 o 
  -6   0  22     6060.86     5989.83    922.62 o 
  -5   0  22     1433.75     1411.03    344.69 o 
  -4   0  22      154.14       41.54    182.48 o 
  -3   0  22     4333.96     4307.43    350.88 o 
  -2   0  22       91.72      130.22    173.18 o 
  -1   0  22      634.85      445.83    293.09 o 
   0   0  22     3032.55     3021.73    425.19 o 
   1   0  22     1901.83     2307.58    388.04 o 
   2   0  22      789.21      821.48    321.99 o 
   3   0  22     2555.28     2476.83    412.80 o 
 -14   1  22        1.42      -81.94    194.07 o 
 -13   1  22       65.75     -215.74    190.67 o 
 -12   1  22      492.02      480.68    187.90 o 
 -11   1  22       30.64       19.62    165.88 o 
 -10   1  22        2.82     -182.38    154.14 o 
  -9   1  22       89.21        1.33    153.47 o 
  -8   1  22       25.67     -209.03    139.35 o 
  -7   1  22      313.81      330.73    146.58 o 
  -6   1  22     1585.36     1795.77    196.64 o 
  -5   1  22        7.73     -176.19    117.46 o 
  -4   1  22       25.84      -67.56    118.05 o 
  -3   1  22     1584.27     1683.16    161.34 o 
  -2   1  22      551.53      231.08    150.15 o 
  -1   1  22       57.78       95.17    153.91 o 
   0   1  22      379.61      367.09    163.30 o 
   1   1  22       49.08      214.43    214.17 o 
   2   1  22       17.54     -232.27    190.38 o 
   3   1  22     1123.36      982.48    355.01 o 
 -14   2  22       14.68     -204.56    195.74 o 
 -13   2  22       22.69      123.32    216.88 o 
 -12   2  22      233.40      -92.01    181.95 o 
 -11   2  22       26.10     -119.33    164.40 o 
 -10   2  22       33.32     -113.53    155.71 o 
  -9   2  22      272.53      257.28    159.02 o 
  -8   2  22       34.64      141.43    150.83 o 
  -7   2  22       62.81     -130.71    136.69 o 
  -6   2  22       97.97       94.83    134.41 o 
  -5   2  22      222.87      124.99    135.71 o 
  -4   2  22       94.17      264.97    129.95 o 
  -3   2  22      278.10      313.97    161.24 o 
  -2   2  22      735.46     1003.40    215.94 o 
  -1   2  22        2.57     -115.76    150.05 o 
   0   2  22      375.23      344.36    163.15 o 
   1   2  22     5481.31     5773.25    395.41 o 
   2   2  22      449.33      573.80    359.14 o 
   3   2  22      141.32      -12.38    309.60 o 
   4   2  22      699.20      231.17    297.22 o 
 -14   3  22        2.06     -319.27    212.85 o 
 -13   3  22      164.69       80.17    216.72 o 
 -12   3  22      455.85      538.62    217.62 o 
 -11   3  22       45.96      193.10    176.94 o 
 -10   3  22        0.07      136.92    157.88 o 
  -9   3  22      152.07       88.19    158.48 o 
  -8   3  22        1.44       57.11    151.19 o 
  -7   3  22       25.78     -168.82    139.58 o 
  -6   3  22     2367.77     2762.97    204.06 o 
  -5   3  22        3.80     -116.18    141.81 o 
  -4   3  22       60.58      -14.07    191.10 o 
  -3   3  22     4495.11     4945.23    292.55 o 
  -2   3  22      436.51      500.89    177.73 o 
  -1   3  22       26.83     -124.05    157.26 o 
   0   3  22      904.77      758.54    187.05 o 
   1   3  22       65.64       22.63    567.61 o 
   2   3  22      111.61      103.20    305.48 o 
   3   3  22      686.58      730.66    338.50 o 
   4   3  22     7093.61     6840.18    631.59 o 
   5   3  22      233.99     -218.79    321.99 o 
 -13   4  22      110.97      605.68    208.07 o 
 -12   4  22       35.19      -34.49    209.30 o 
 -11   4  22      145.61      283.74    215.42 o 
 -10   4  22       31.63      -96.41    190.64 o 
  -9   4  22      209.59       18.91    262.14 o 
  -8   4  22        1.15      136.82    235.35 o 
  -7   4  22       18.08       13.55    145.51 o 
  -6   4  22     1347.34     1441.81    177.85 o 
  -5   4  22      576.25      456.01    144.43 o 
  -4   4  22      478.57      866.15    188.83 o 
  -3   4  22     5915.97     5910.42    802.91 o 
  -2   4  22      487.95      571.93    182.63 o 
  -1   4  22      227.21      229.34    166.86 o 
   0   4  22     1069.64     1081.15    338.69 o 
   1   4  22     3031.25     3393.16    325.22 o 
   2   4  22        4.31     -247.46    266.26 o 
   3   4  22      185.81      198.15    321.99 o 
   4   4  22     1669.12     1366.38    408.68 o 
   5   4  22        2.97      379.78    359.14 o 
   6   4  22      334.51       57.79    371.52 o 
 -13   5  22      269.58      283.55    204.41 o 
 -12   5  22       48.95      203.21    190.78 o 
 -11   5  22        1.22       -9.67    249.06 o 
 -10   5  22      424.20      642.99    187.60 o 
  -9   5  22        4.69      -76.86    186.40 o 
  -8   5  22      660.71      757.71    201.67 o 
  -7   5  22      312.97      376.54    159.45 o 
  -6   5  22       58.77      229.56    155.63 o 
  -5   5  22      296.23      165.80    178.51 o 
  -4   5  22       47.95     -137.68    181.61 o 
  -3   5  22      399.28      408.17    179.97 o 
  -2   5  22      128.70       38.87    179.60 o 
  -1   5  22       57.79      -76.58    170.72 o 
   0   5  22      143.71      215.01    221.32 o 
   1   5  22     2310.46     2534.55    298.93 o 
   2   5  22        1.52     -118.04    221.58 o 
   3   5  22      123.88      -45.20    236.22 o 
   4   5  22        8.50     -165.12    313.73 o 
   5   5  22        6.95     -165.12    326.12 o 
   6   5  22       42.02     -520.13    346.76 o 
 -12   6  22       76.30      230.80    200.56 o 
 -11   6  22       15.03       39.16    184.18 o 
 -10   6  22       91.65      261.17    179.65 o 
  -9   6  22     1988.59     1768.48    208.32 o 
  -8   6  22        0.21      289.59    171.92 o 
  -7   6  22       22.50     -108.61    189.91 o 
  -6   6  22        1.80     -122.90    177.33 o 
  -5   6  22      434.79      307.56    242.77 o 
  -4   6  22      320.77     -106.58    176.03 o 
  -3   6  22      254.26       90.17    180.62 o 
  -2   6  22      105.83      219.87    206.02 o 
  -1   6  22       34.48       -1.21    217.99 o 
   0   6  22     1213.20      855.89    652.23 o 
   1   6  22       46.64     -188.62    225.67 o 
   2   6  22       14.71     -243.14    230.10 o 
   3   6  22      430.38      211.81    254.77 o 
   4   6  22      156.92      197.98    258.32 o 
   5   6  22       42.04      -28.90    355.01 o 
   6   6  22       99.91     -214.66    367.40 o 
   7   6  22     1181.79      652.23    400.42 o 
 -11   7  22      103.93      165.59    188.18 o 
 -10   7  22       45.00     -104.22    175.41 o 
  -9   7  22       23.76     -256.27    170.85 o 
  -8   7  22       83.80       -4.61    171.11 o 
  -7   7  22      255.83      217.46    304.23 o 
  -6   7  22      408.55      472.85    205.33 o 
  -5   7  22     2016.26     2163.56    255.53 o 
  -4   7  22      206.74       91.49    186.93 o 
  -3   7  22     1002.62      886.15    207.28 o 
  -2   7  22       13.79      185.51    462.34 o 
  -1   7  22        3.45      188.28    238.88 o 
   0   7  22      668.75      689.74    266.22 o 
   1   7  22      274.52       -5.90    244.72 o 
   2   7  22       96.33      -63.77    357.08 o 
   3   7  22      698.38      470.89    373.59 o 
   4   7  22      476.60      567.40    298.33 o 
   5   7  22      227.10      -97.52    264.06 o 
   6   7  22       56.82      276.58    392.16 o 
 -10   8  22       18.11     -146.46    186.78 o 
  -9   8  22        1.11       99.10    208.45 o 
  -8   8  22      129.90      375.39    218.54 o 
  -7   8  22      226.84       92.69    207.36 o 
  -6   8  22     1371.88     1194.35    238.41 o 
  -5   8  22        9.37       96.38    201.94 o 
  -4   8  22      242.23      489.78    211.61 o 
  -3   8  22      262.84      404.67    252.61 o 
  -2   8  22       91.96     -499.29    410.74 o 
  -1   8  22       96.60     -281.23    373.59 o 
   0   8  22       17.53     -133.35    251.81 o 
   1   8  22       11.70     -201.00    244.47 o 
   2   8  22      127.52      330.49    288.58 o 
   3   8  22        2.23     -231.95    278.20 o 
   4   8  22      139.26      249.72    293.35 o 
   5   8  22      624.99      839.63    315.49 o 
  -9   9  22       96.80      229.29    223.11 o 
  -8   9  22       51.13      181.53    214.76 o 
  -7   9  22       67.45      289.44    223.43 o 
  -6   9  22      847.08      816.35    237.48 o 
  -5   9  22      486.42      265.89    215.05 o 
  -4   9  22       48.54      254.33    277.61 o 
  -3   9  22        7.33      115.75    255.90 o 
  -2   9  22       17.27     -254.64    266.22 o 
  -1   9  22       10.59      419.71    270.95 o 
   0   9  22      151.47     -195.95    266.84 o 
   1   9  22      780.54     1174.32    334.31 o 
   2   9  22       97.84     -345.81    257.73 o 
   3   9  22       47.40      181.00    293.35 o 
  -7  10  22       31.64     -339.74    226.50 o 
  -6  10  22        9.00     -212.81    211.59 o 
  -5  10  22      190.75      107.59    268.72 o 
  -4  10  22       45.74      708.37    295.00 o 
  -3  10  22      294.25       52.01    273.59 o 
  -2  10  22      137.65        8.71    317.86 o 
  -1  10  22      348.44      463.33    289.76 o 
   0  10  22       77.26      175.83    293.09 o 
   1  10  22      301.03      325.44    320.93 o 
   2  10  22      464.09      574.52    324.98 o 
  -3  11  22       71.20      158.68    280.41 o 
  -2  11  22        5.99      167.24    300.22 o 
 -13   1  23       17.08      -54.07    191.35 o 
 -12   1  23       91.54      -20.99    226.32 o 
 -11   1  23       32.30       -1.46    173.22 o 
 -10   1  23       82.55      135.80    169.12 o 
  -9   1  23      663.73      873.73    187.87 o 
  -8   1  23        4.89     -214.56    143.04 o 
  -7   1  23        1.21     -140.95    180.11 o 
  -6   1  23     1780.45     2025.72    190.01 o 
  -5   1  23       77.30       23.33    126.84 o 
  -4   1  23        9.07     -138.43    126.27 o 
  -3   1  23       77.16        2.37    129.57 o 
  -2   1  23      485.47       76.36    162.00 o 
  -1   1  23       23.32      136.17    160.89 o 
   0   1  23     1723.33     1874.83    281.13 o 
   1   1  23     1252.28     1175.75    264.20 o 
   2   1  23      147.65     -181.63    301.35 o 
   3   1  23     1248.07     1197.13    388.04 o 
 -13   2  23      245.72      231.25    201.99 o 
 -12   2  23       57.38      133.55    185.60 o 
 -11   2  23       15.01      -76.49    172.61 o 
 -10   2  23        1.69     -233.66    155.77 o 
  -9   2  23       92.50      210.83    165.53 o 
  -8   2  23        8.55      -20.84    151.98 o 
  -7   2  23       49.23      -43.81    147.93 o 
  -6   2  23     1666.36     1871.48    189.31 o 
  -5   2  23      218.46      115.77    136.96 o 
  -4   2  23        9.91      -41.95    128.58 o 
  -3   2  23     2953.05     3476.17    259.97 o 
  -2   2  23     1134.81     1261.83    454.07 o 
  -1   2  23      205.61      218.17    166.45 o 
   0   2  23      627.12      583.93    208.66 o 
   1   2  23     1661.25     1765.26    265.64 o 
   2   2  23       27.29      107.33    317.86 o 
   3   2  23      267.01      342.63    363.27 o 
   4   2  23      202.13      499.49    317.86 o 
 -13   3  23        2.20      220.32    198.79 o 
 -12   3  23      147.08       64.67    188.27 o 
 -11   3  23        2.03      -26.09    178.50 o 
 -10   3  23       68.64      -34.04    167.86 o 
  -9   3  23      437.62      507.41    168.90 o 
  -8   3  23      744.46      483.49    170.30 o 
  -7   3  23        1.36      180.70    152.66 o 
  -6   3  23      500.74      406.10    156.68 o 
  -5   3  23      562.58      854.18    283.62 o 
  -4   3  23      346.32      542.47    253.55 o 
  -3   3  23      290.95      258.17    172.87 o 
  -2   3  23      161.09      121.31    162.82 o 
  -1   3  23       79.87      251.39    178.42 o 
   0   3  23      120.13       27.48    172.01 o 
   1   3  23      268.73       10.94    225.14 o 
   2   3  23        0.22      -24.77    321.99 o 
   3   3  23      224.24      -82.56    309.60 o 
   4   3  23       13.77      214.66    355.01 o 
   5   3  23      226.02      -28.90    367.40 o 
 -13   4  23       66.87      417.56    246.00 o 
 -12   4  23      184.55        7.02    216.08 o 
 -11   4  23      162.13      193.72    211.65 o 
 -10   4  23        2.37       21.19    173.92 o 
  -9   4  23       79.33      112.84    165.69 o 
  -8   4  23      140.81       90.35    162.31 o 
  -7   4  23      134.66      -21.57    152.19 o 
  -6   4  23       82.56      200.85    200.80 o 
  -5   4  23      460.33      619.43    196.01 o 
  -4   4  23        1.84     -193.54    162.51 o 
  -3   4  23     1794.88     1613.82    218.30 o 
  -2   4  23      424.37      400.98    187.88 o 
  -1   4  23       42.07      -51.74    263.16 o 
   0   4  23     1308.20     1648.16    274.44 o 
   1   4  23      926.18      560.58    232.03 o 
   2   4  23        8.85      147.08    222.72 o 
   3   4  23       27.62      -16.51    338.50 o 
   4   4  23      995.23     1147.60    412.80 o 
   5   4  23        0.92     -379.78    342.63 o 
 -12   5  23      187.65        8.12    198.12 o 
 -11   5  23       95.85     -101.08    284.59 o 
 -10   5  23      262.27      -39.95    213.84 o 
  -9   5  23      189.40      368.34    211.86 o 
  -8   5  23      194.93      -70.52    170.41 o 
  -7   5  23       20.13     -138.30    154.87 o 
  -6   5  23     2366.39     2419.53    251.03 o 
  -5   5  23        0.57      -23.08    179.75 o 
  -4   5  23        4.93     -153.95    176.40 o 
  -3   5  23     1058.34     1506.90    216.05 o 
  -2   5  23     1414.73     1759.58    371.44 o 
  -1   5  23      335.81     -107.69    255.94 o 
   0   5  23      937.73     1093.31    350.88 o 
   1   5  23     1356.95     1453.46    273.64 o 
   2   5  23        4.37     -115.18    233.88 o 
   3   5  23      211.66      380.55    253.89 o 
   4   5  23     2161.36     2229.15    458.21 o 
   5   5  23        5.74      198.15    367.40 o 
   6   5  23       63.62       37.15    367.40 o 
 -11   6  23      124.48      -70.46    192.57 o 
 -10   6  23       41.04      -56.64    182.87 o 
  -9   6  23       58.60       -2.41    222.25 o 
  -8   6  23       16.51      -12.41    196.71 o 
  -7   6  23      624.41      903.81    223.39 o 
  -6   6  23      184.34      165.34    195.61 o 
  -5   6  23        0.23     -157.44    232.41 o 
  -4   6  23        7.91     -173.11    176.05 o 
  -3   6  23       82.68       -0.84    184.70 o 
  -2   6  23      286.91       36.22    236.81 o 
  -1   6  23        4.93      265.29    240.38 o 
   0   6  23      151.98      420.73    311.67 o 
   1   6  23     2081.19     2807.92    338.92 o 
   2   6  23       72.68     -345.26    236.81 o 
   3   6  23     1332.82     1876.14    621.27 o 
   4   6  23      355.16     -165.12    363.27 o 
   5   6  23       55.87       82.56    375.65 o 
   6   6  23      137.24      313.73    404.55 o 
 -11   7  23        0.36      203.52    206.78 o 
 -10   7  23       69.56     -182.63    181.59 o 
  -9   7  23        8.58       78.49    183.95 o 
  -8   7  23       99.51      142.15    213.47 o 
  -7   7  23       11.95      212.46    205.22 o 
  -6   7  23      141.02      287.40    287.40 o 
  -5   7  23     1560.68     1829.47    303.75 o 
  -4   7  23       93.53       30.17    197.42 o 
  -3   7  23     1031.26      853.29    218.54 o 
  -2   7  23     2347.38     2460.85    320.08 o 
  -1   7  23       85.22      -64.96    248.54 o 
   0   7  23      230.56      156.73    259.00 o 
   1   7  23      375.91      578.30    269.56 o 
   2   7  23        9.01      -38.74    265.58 o 
   3   7  23      100.48      330.06    288.80 o 
   4   7  23       93.56     -138.28    274.44 o 
   5   7  23       45.64        0.00    392.16 o 
  -9   8  23      186.05      113.67    230.10 o 
  -8   8  23       78.45      176.16    223.67 o 
  -7   8  23        8.39      240.11    216.24 o 
  -6   8  23      111.44      139.77    293.70 o 
  -5   8  23       15.61     -218.39    204.52 o 
  -4   8  23      144.04      121.27    342.86 o 
  -3   8  23      114.92      611.67    266.22 o 
  -2   8  23      252.80      308.53    267.78 o 
  -1   8  23       66.65     -190.81    254.40 o 
   0   8  23        2.67     -210.93    256.25 o 
   1   8  23        0.20      145.15    269.71 o 
   2   8  23        1.37      263.33    276.83 o 
   3   8  23       30.91      162.57    280.94 o 
   4   8  23      204.06       52.44    290.43 o 
  -8   9  23      138.99      245.39    233.18 o 
  -7   9  23       50.96     -314.85    209.90 o 
  -6   9  23      241.60      356.81    225.12 o 
  -5   9  23       23.22       62.45    217.97 o 
  -4   9  23       43.60     -219.39    258.51 o 
  -3   9  23        8.62     -226.90    257.33 o 
  -2   9  23      350.87      529.24    287.27 o 
  -1   9  23      216.04      -51.28    324.05 o 
   0   9  23      407.40      -92.54    285.35 o 
   1   9  23        7.73     -248.82    273.64 o 
   2   9  23      517.98      426.00    321.94 o 
  -5  10  23      483.17      631.83    307.39 o 
  -4  10  23        0.41     -256.75    392.16 o 
  -3  10  23      136.18      212.86    303.27 o 
  -2  10  23       49.40     -537.01    509.81 o 
  -1  10  23       18.29      -26.93    280.31 o 
   0  10  23        3.08      -62.70    307.93 o 
 -13   0  24        7.56       -7.26    278.48 o 
 -12   0  24       64.93      341.46    278.20 o 
 -11   0  24        0.41      192.16    262.27 o 
 -10   0  24       26.58       35.31    243.97 o 
  -9   0  24      107.99      274.25    230.11 o 
  -8   0  24        1.15      161.69    379.78 o 
  -7   0  24        0.93     -105.98    209.22 o 
  -6   0  24     2987.13     3107.93    309.45 o 
  -5   0  24       29.14     -173.93    191.24 o 
  -4   0  24      116.93       93.00    192.13 o 
  -3   0  24     1649.23     1813.18    295.16 o 
  -2   0  24     1184.16     1015.50    346.76 o 
  -1   0  24        1.43     -309.60    305.48 o 
   0   0  24     1457.97     1056.78    350.88 o 
   1   0  24      638.25      429.32    326.12 o 
   2   0  24      142.38      284.84    350.88 o 
 -13   1  24       52.49       13.23    199.95 o 
 -12   1  24      377.89      403.70    201.07 o 
 -11   1  24       26.40       10.05    182.49 o
[truncated: 24,101 more chars]
